# Supplementary material for: Muscle modes of the equestrian rider at walk, rising trot and canter
Source: PLoS One. 2020 Aug 18;15(8):e0237727. doi: 10.1371/journal.pone.0237727 (PMC7446812; doi:10.1371/journal.pone.0237727)
Supplement: S1 Data — (XLSX) [file pone.0237727.s001.xlsx]

## Sheet: Novice Walk
LES	RES	LMF	RMF	LEO	REO	LVL	RVL	LBF	RBF	LGL	RGL		LES	RES	LMF	RMF	LEO	REO	LVL	RVL	LBF	RBF	LGL	RGL		LES	RES	LMF	RMF	LEO	REO	LVL	RVL	LBF	RBF	LGL	RGL		LES	RES	LMF	RMF	LEO	REO	LVL	RVL	LBF	RBF	LGL
0.05	0.03	0.02	0.03	0.03	0.05	0.01	1.01506e-16	0.01	0.01	0.01	0.02		0.03	0.04	0.04	0.01	0.02	0.03			0.03	0.01	0.01	0.02		0.17	4.15522e-17	0.06	0.08	0.01	3.32418e-16	0.09	0.06	0.05	0.01	0.03	0.01		0.04	0.06	0.03	0.06	0.01	0.01	0.01	0.02	0.02	0.03	0.02
1.57506	0.864781	0.626516	0.649709	1.22119	1.71833	0.398139	0.205115	0.300311	0.373541	0.460843	0.747293		0.961938	0.49357	0.877059	0.390116	0.361266	0.973385			1.61699	0.359177	0.415637	0.66762		2.47833	0.0422703	0.90835	0.881179	0.417746	0.173982	1.96825	1.10092	1.54665	0.512177	1.85414	0.410341		1.13814	1.34598	1.06006	1.27313	0.27395	0.200865	0.533628	0.911511	0.615122	1.05759	0.398638
5.28946	3.13084	2.05215	2.15866	4.38961	6.03343	1.37314	0.780275	1.05241	1.31919	1.54644	2.54918		3.04925	1.50747	2.97553	1.25184	1.13702	3.09247			5.04938	1.12346	1.35594	2.1036		8.42668	0.153175	2.88848	2.76842	1.28151	0.542283	5.78036	3.42133	5.44156	1.71586	6.26518	1.29727		4.91812	5.5659	4.51546	5.17323	1.07718	0.802293	2.14878	3.45787	2.48529	4.33161	1.57091
4.58128	2.38103	1.84856	1.63677	3.4215	4.25169	0.97655	0.629767	0.847305	0.9244	1.31902	1.7504		2.77514	1.19241	2.74007	0.992419	0.853289	2.57741			4.14918	0.964655	1.1964	1.6677		7.57083	0.143031	2.46676	2.31024	1.0202	0.423368	4.46687	3.01507	4.83164	1.4014	5.31648	1.03557		3.96955	4.05089	3.68049	3.74202	0.78203	0.561682	1.46381	2.24658	1.94648	3.21974	1.15365
5.96562	3.10526	2.45122	2.17748	4.34652	5.37914	1.12051	0.798838	1.09704	1.19501	1.65561	2.03052		3.08232	1.21827	3.06447	1.11443	0.922709	2.38461			4.03469	0.986046	1.01032	1.75605		8.38128	0.136051	2.80941	2.4858	1.01895	0.381203	4.33155	3.05667	5.01152	1.4084	5.46341	1.04994		4.44012	4.52377	4.14176	4.37072	0.815015	0.607115	1.50056	2.26733	2.39525	3.66868	1.31287
5.73	3.26	2.54	1.93	3.72	5.37	1.06	0.85	1.05	1.2	1.45	2.03		2.99296	1.12973	2.79102	1.1723	0.929649	2.56861			3.66587	0.873419	0.919663	1.75157		8.71157	0.159015	2.97005	2.51139	1.00353	0.407742	3.82582	2.67402	4.92905	1.39453	6.02373	1.1088		4.5829	4.50262	4.15413	4.33583	0.782095	0.598987	1.52403	2.14954	2.56846	3.99419	1.36219
5.37538	3.36163	2.45079	2.13005	3.88151	5.97666	1.06078	0.772126	0.894859	1.0752	1.29429	1.98053		2.7109	0.91111	2.82327	1.00155	0.879048	2.58269			3.38922	0.812731	0.925717	1.57225		9.09297	0.158494	3.23998	2.48918	1.06278	0.430488	4.17416	2.71843	4.92799	1.40724	6.79376	1.12794		4.71514	4.76035	4.43725	4.53218	0.828688	0.608742	1.54614	2.28539	2.65614	4.44415	1.55023
5.27781	4.06602	2.14266	2.43695	3.74862	6.68623	1.09643	0.700255	0.856285	1.14814	1.30831	2.02426		2.54613	0.921232	2.86647	0.875694	0.892779	3.03119			3.57159	0.796996	0.934528	1.40814		9.03949	0.160224	3.32046	2.79283	1.0833	0.430406	4.31735	2.98314	5.21229	1.6594	7.09308	1.15201		4.97118	4.59502	4.53367	4.48424	0.921333	0.655888	1.61156	2.4698	2.84157	4.32659	1.76258
4.90137	4.62606	2.147	2.70941	3.58938	6.54201	1.09658	0.657526	0.816094	1.1648	1.39365	2.13594		2.82255	0.959586	2.95041	0.952222	0.989126	2.86886			3.796	0.782641	0.996387	1.40474		9.45223	0.162817	3.24445	2.66298	1.13653	0.488546	4.16493	3.19599	5.2891	1.65318	6.95542	1.27684		4.90174	4.59272	4.23202	4.38025	0.925159	0.643609	1.68916	2.41059	2.91621	4.41705	1.79933
3.84554	5.0427	1.82557	2.89041	3.37585	7.0713	1.12984	0.674415	0.802672	1.21686	1.55907	1.89776		3.13652	1.11598	3.43537	1.15812	1.03322	2.82501			4.29278	0.861474	1.1149	1.41747		8.19381	0.148638	3.33862	2.49205	1.19814	0.521047	4.30703	3.40419	5.09957	1.72917	6.90095	1.31202		4.84706	4.61424	4.18597	4.50829	0.891758	0.642036	1.73442	2.44806	2.94318	4.91347	1.7825
4	5.57	1.88	3.09	3.24	7.9	1.26	0.73	0.93	1.28	1.68	1.95		3.16995	1.35051	3.76854	1.2683	1.11235	3.02049			4.25122	0.91853	1.10307	1.51231		7.07833	0.119463	3.3985	2.51882	1.18743	0.532128	4.50963	3.50264	5.37217	2.08215	7.92559	1.35267		4.81033	4.47258	4.21101	4.76675	0.914128	0.679379	1.74681	2.49035	3.03494	4.90045	1.85544
3.53674	5.76233	1.9066	3.60618	3.3218	8.58736	1.22557	0.687847	1.11613	1.33181	1.8042	2.19812		2.98055	1.5528	3.64463	1.35041	1.1903	3.25547			4.17643	0.936617	1.14622	1.57584		6.10045	0.111894	2.92331	2.34342	1.22628	0.542961	4.11953	3.73617	5.16653	2.18072	7.58331	1.42301		4.4658	4.52317	4.33496	4.79749	0.921683	0.7351	1.83558	2.66707	3.16714	5.12033	1.88682
2.51327	5.50386	1.62437	3.39412	3.08427	9.11288	1.31912	0.757109	1.30022	1.30305	1.92058	2.16827		2.8494	1.58063	3.18008	1.35166	1.24896	3.35712			4.1538	0.933298	1.2378	1.61789		5.09617	0.110961	2.50866	2.19983	1.22454	0.546253	4.20913	3.84228	5.115	2.0729	7.13837	1.53641		3.76891	4.41842	4.09283	4.67567	1.02016	0.739487	1.95016	2.84599	3.12495	5.44661	1.80827
2.39243	4.57691	1.61126	2.7282	3.14448	10.3715	1.28616	0.77369	1.32854	1.44288	1.98888	2.45945		2.639	1.68232	2.6379	1.38097	1.36091	3.41122			4.37471	0.950505	1.31141	1.80218		4.72375	0.110408	2.3522	2.14468	1.19743	0.567461	4.43134	3.55691	5.0154	2.18608	7.62205	1.61439		3.53969	4.45251	3.73104	4.74592	1.05948	0.810341	2.03672	3.10653	3.2179	5.30288	1.98526
2.41058	4.24105	1.53253	2.46949	3.52909	11.1737	1.26919	0.752103	1.41278	1.44973	2.17679	2.68316		2.33782	1.88498	2.2849	1.59028	1.39371	3.33382			4.84102	0.97836	1.43665	1.97814		4.25783	0.109883	2.20578	2.22609	1.32686	0.608256	4.609	3.35946	5.10027	2.56293	8.1762	1.66601		3.24732	4.36334	3.47438	4.98477	1.11706	0.901213	2.07503	3.31062	3.39483	5.37071	2.09719
2.32	3.52	1.47	2.32	3.75	10.89	1.25	0.84	1.5	1.41	2.41	2.86		2.44728	2.16546	2.10621	1.84734	1.50696	3.59752			5.05074	1.02489	1.46796	2.05252		4.17152	0.109215	2.20637	2.19319	1.43681	0.671088	4.55656	3.42572	5.42754	2.67633	8.23246	1.86162		2.77595	4.79843	3.08962	5.11731	1.13323	0.923359	2.22831	3.38334	3.4611	5.48143	2.25416
2.40959	2.70747	1.51999	2.11098	4.1254	10.8672	1.29934	0.906578	1.84258	1.44356	2.44593	3.08109		2.64759	2.35957	2.13228	1.94428	1.5523	3.64861			5.28286	1.0374	1.57824	2.13746		4.2258	0.108374	2.27349	2.25366	1.48184	0.63782	4.88105	3.64722	5.5233	2.83475	8.13266	1.97651		2.6375	4.89814	2.97029	4.97566	1.17272	0.962812	2.25591	3.48258	3.33208	5.56672	2.10857
2.44198	2.09945	1.62986	1.89948	4.62448	9.85634	1.35044	0.826009	2.02063	1.50837	2.84464	3.13385		2.84911	2.41119	2.21229	1.9962	1.54693	3.54661			5.51653	1.0991	1.67868	2.36874		4.40605	0.12017	2.40611	2.36924	1.54605	0.621816	5.25209	3.86666	5.50018	3.12803	8.00314	2.10573		2.7808	4.90113	2.94	4.90484	1.2134	0.980319	2.24944	3.68232	3.39542	5.61696	2.14473
2.49043	1.98908	1.65516	1.73701	5.21846	8.79226	1.36569	0.861142	2.29171	1.49828	2.9891	2.98729		3.03092	2.4347	2.36151	1.95791	1.60937	3.63276			5.58826	1.18639	1.74833	2.48506		4.92615	0.12815	2.48612	2.44955	1.55184	0.608039	5.28588	4.24896	5.53335	3.20688	8.54127	2.06127		2.77031	5.05143	3.04831	5.1422	1.25156	1.08271	2.33741	3.99814	3.59438	5.58269	2.18275
2.48958	1.98854	1.65212	1.88033	5.36596	8.28218	1.35403	0.850032	2.23146	1.60283	2.88924	3.05426		3.23639	2.25102	2.43385	1.91426	1.71776	3.68722			5.64332	1.19146	1.79513	2.43107		5.81196	0.133851	2.78263	2.40811	1.48324	0.609018	5.6195	4.0939	5.71536	3.43284	9.01881	2.01146		2.76075	5.12332	3.13235	5.27227	1.30253	1.12744	2.43659	4.01343	3.38632	5.68489	2.09113
2.62	2.26	1.8	2.21	5.63	7.59	1.42	0.82	2.33	1.73	2.86	3.19		3.35748	2.00903	2.40558	1.87124	1.74953	4.17099			5.67206	1.2159	1.82951	2.45051		6.20242	0.140302	3.06511	2.67233	1.58886	0.616462	5.80769	4.1465	5.7961	3.55683	9.24859	2.19158		3.02069	5.145	3.12934	5.11671	1.33246	1.08068	2.4791	4.11204	3.46079	5.89613	2.09524
2.93815	2.4443	1.92468	2.40727	5.42522	7.8733	1.492	0.829269	2.59195	1.71023	3.06068	3.25699		3.35297	1.89963	2.32369	1.64527	1.71216	4.61887			5.70598	1.18865	1.86567	2.49878		6.29283	0.150901	3.1968	2.93162	1.66998	0.642551	6.03149	4.28095	5.80438	3.88771	9.35283	2.24615		3.14121	4.98113	3.26728	5.02436	1.39407	1.05056	2.5608	4.05285	3.57812	6.00711	2.05472
3.08486	2.83546	1.93212	2.57455	5.22001	7.85572	1.4161	0.842328	2.51887	1.64634	3.42636	3.29783		3.34463	1.76158	2.3773	1.59923	1.73953	4.70541			6.18683	1.15777	1.84792	2.57886		6.12921	0.157793	3.13404	2.84505	1.71227	0.629618	5.96	4.00961	5.63514	3.79341	9.75817	2.4045		3.27875	4.73751	3.27821	4.70602	1.39535	1.03463	2.7534	4.06221	3.43112	6.031	2.12648
3.26902	3.08494	2.01567	2.7048	5.71229	8.553	1.45948	0.819761	2.55369	1.59716	3.05123	3.0226		3.4293	1.67331	2.38934	1.54599	1.74763	4.63536			6.14977	1.1318	1.88138	2.53127		5.82505	0.160339	3.0116	2.76141	1.65491	0.619111	6.30708	4.22112	5.77731	4.32353	9.97094	2.53167		3.42185	4.70442	3.24645	4.44968	1.3926	1.0473	2.78243	4.11611	3.64734	5.80566	2.09497
3.60455	3.19206	2.07484	2.77274	5.10517	8.33287	1.39585	0.814085	2.55184	1.59353	2.61818	3.443		3.50615	1.58067	2.31425	1.53549	1.69605	4.45825			5.92816	1.1491	1.86195	2.52874		5.92033	0.160084	3.11272	2.85626	1.56194	0.60033	6.56371	4.15867	5.90806	4.28753	9.68127	2.85334		3.44168	4.54178	3.16713	4.33276	1.45885	1.03812	2.85883	4.17636	3.81349	5.59268	2.05461
3.67	3.45	1.99	2.69	4.98	7.54	1.41	0.77	2.42	1.59	2.4	3.32		3.51143	1.61097	2.32351	1.48714	1.71173	4.40546			5.77455	1.19016	1.87104	2.49902		5.42753	0.159269	2.91391	3.0059	1.67104	0.628836	6.55892	3.90087	5.47079	4.22252	9.47425	2.65434		3.40792	4.482	3.1012	4.27823	1.43702	1.02407	2.82715	4.24759	3.48808	5.911	2.0582
3.85066	3.25954	2.09848	2.46877	5.28846	7.50659	1.41638	0.822762	2.41136	1.62444	2.38976	3.16613		3.47885	1.64011	2.37879	1.51053	1.69978	4.43013			5.86968	1.17914	1.88899	2.36789		5.24887	0.155125	2.86318	2.98096	1.72012	0.649232	6.75614	3.67374	5.14497	3.92067	9.99307	2.53281		3.28648	4.48864	3.05593	4.12619	1.44424	1.0386	2.735	4.22734	3.35968	5.93358	2.19334
4.21799	2.96538	2.1916	2.38278	5.71546	7.41862	1.48395	0.826273	2.2947	1.70788	2.30233	3.01051		3.49557	1.68685	2.3645	1.5925	1.66728	4.47496			5.93066	1.14586	1.94728	2.30472		5.22141	0.163287	2.76492	2.71458	1.69858	0.63968	6.63979	3.62685	4.87693	3.73425	10.6218	2.77475		3.19234	4.44101	2.99848	4.20202	1.45291	1.06289	2.71064	4.12653	3.44118	5.65789	2.19882
4.14609	2.63687	2.05369	2.2902	5.53276	7.66613	1.52519	0.900301	2.24083	1.65302	2.18158	2.9446		3.52609	1.64144	2.28095	1.51538	1.69114	4.37875			5.70683	1.20371	1.95316	2.28373		5.232	0.160799	2.66365	2.65724	1.74454	0.639958	6.55743	3.55666	5.00125	3.77921	10.2805	2.99334		3.05607	4.4132	2.97888	4.2685	1.48772	1.06857	2.7068	4.13827	3.3513	5.73428	2.13313
4.22785	2.09464	1.95927	2.043	5.59814	7.72196	1.5205	0.96149	2.24664	1.57585	1.95693	3.04126		3.5057	1.53676	2.26654	1.47826	1.72378	4.55411			5.74758	1.21209	1.87538	2.27472		5.43016	0.1551	2.46967	2.52766	1.77293	0.672917	6.93186	3.48018	4.73564	3.54112	10.2383	2.85122		2.93383	4.38434	2.96531	4.12259	1.49613	1.0417	2.75198	4.25452	3.23639	5.99276	2.20887
4.35	2.07	1.94	1.83	5.54	7.87	1.57	1.09	2.24	1.62	1.89	3.02		3.40943	1.59336	2.2797	1.50764	1.74315	4.79383			5.8462	1.20307	1.95266	2.26838		5.69749	0.151796	2.35349	2.31356	1.78439	0.646898	6.88863	3.60259	4.60218	3.19674	10.5426	2.67477		3.01171	4.42508	2.97274	4.14476	1.53105	1.04777	2.65886	4.25817	3.38277	5.95451	2.22274
4.26067	1.9554	2.07353	1.87592	5.80346	7.98438	1.49987	1.08022	2.22755	1.61138	1.93017	3.04122		3.39177	1.54097	2.22695	1.45041	1.78832	4.94504			5.95091	1.24394	2.08123	2.28403		5.45929	0.139941	2.35142	2.33123	1.72997	0.65028	6.91318	3.37968	4.57947	2.81771	9.81637	2.34937		3.09169	4.54107	2.95781	4.09632	1.52867	1.0675	2.66119	4.19639	3.28125	5.68811	2.15899
4.21745	1.91882	2.12548	1.80808	6.45928	7.89305	1.45507	1.00951	2.20131	1.54002	2.09635	2.83286		3.35632	1.51347	2.32708	1.41906	1.67266	4.78722			5.93358	1.24659	2.07128	2.32582		5.25116	0.140849	2.4511	2.38377	1.76648	0.664979	7.17156	3.37374	4.47825	2.60272	9.31608	2.18659		3.01061	4.46892	2.93954	4.02334	1.50903	1.09363	2.64394	4.33818	3.12645	5.60657	2.22689
4.73499	1.86192	1.92186	1.79273	6.21129	7.28928	1.50565	0.886805	2.15652	1.5008	2.16854	2.72833		3.33254	1.5137	2.26093	1.38929	1.64815	4.51973			5.84201	1.25402	2.25931	2.23173		5.23218	0.144499	2.3352	2.32398	1.76427	0.6234	7.14132	3.4145	4.32253	2.50697	9.42307	2.10526		3.00705	4.35908	2.94637	4.03905	1.50593	1.0834	2.58073	4.42476	3.07076	5.50501	2.18157
4.7486	1.83434	1.87523	1.79374	6.66223	7.23701	1.55612	0.820411	2.03792	1.53744	2.09169	2.83061		3.29153	1.51904	2.21263	1.3619	1.64643	4.52128			5.88437	1.23649	2.3094	2.25406		5.13257	0.150006	2.23668	2.31803	1.80918	0.6274	7.09156	3.61815	4.15782	2.60006	9.00859	1.97378		3.16962	4.3677	2.92858	4.10171	1.51886	1.08539	2.56338	4.33114	3.1727	5.4145	2.19568
4.51	1.77	1.9	1.67	6.77	7	1.57	0.77	2.2	1.46	1.98	2.61		3.2922	1.46577	2.16272	1.3118	1.65137	4.61195			5.79401	1.2207	2.16193	2.28084		5.2054	0.141432	2.20708	2.38141	1.77119	0.649374	7.11706	3.62777	3.90841	2.58722	8.28892	1.89453		3.15968	4.4186	2.94697	4.19551	1.58086	1.09165	2.65532	4.38396	3.21649	5.50002	2.18119
4.83283	1.79358	1.94868	1.65388	6.47593	6.91196	1.53472	0.763055	2.07926	1.42578	1.85736	2.75961		3.3427	1.38903	2.1803	1.35344	1.62406	4.58912			5.72149	1.19847	2.40472	2.28628		5.16218	0.140753	2.25216	2.44284	1.72833	0.653813	7.46913	3.48274	4.00362	2.50886	7.54821	1.88056		3.10168	4.40351	2.93541	4.27592	1.54261	1.10026	2.65651	4.40518	3.10713	5.3934	2.18615
5.24218	1.89898	2.01986	1.76488	6.25497	7.02624	1.53755	0.763745	1.78968	1.444	1.95106	2.73871		3.36067	1.36105	2.18902	1.38203	1.63536	4.58545			5.7342	1.11571	2.43822	2.17116		5.51868	0.139601	2.21606	2.39861	1.77408	0.627329	7.51387	3.44304	3.78274	2.59896	7.05196	1.90917		3.17418	4.34466	2.8827	4.13354	1.51119	1.12637	2.64985	4.37859	3.04515	5.36654	2.15098
5.55614	2.05769	2.19673	1.88835	6.571	6.60941	1.47731	0.793978	1.75257	1.50702	1.99874	2.74733		3.44902	1.40129	2.25891	1.37278	1.55833	4.75164			5.72808	1.13293	2.31636	2.15302		5.91585	0.149921	2.15795	2.32062	1.66018	0.610037	7.97227	3.41929	3.19291	2.64767	6.59368	1.75169		3.13251	4.27728	2.91785	4.19232	1.52847	1.17405	2.66017	4.37333	3.07389	5.29363	2.09335
5.98233	2.10163	2.2157	2.03722	5.67162	6.32374	1.54524	0.865843	1.71234	1.4836	1.94256	2.77589		3.3388	1.43017	2.2095	1.33059	1.51108	4.77629			5.57555	1.17092	2.34918	2.22219		5.91173	0.137533	2.24821	2.32531	1.62954	0.614003	8.33344	3.46024	2.98693	2.77924	5.97559	1.65566		3.13355	4.46685	2.96859	4.10095	1.49987	1.19096	2.54273	4.42214	2.99588	5.23686	2.1372
5.78	2.09	2.41	2.26	5.27	6.49	1.5	0.8	1.69	1.47	2.05	2.74		3.39962	1.37611	2.17579	1.35081	1.6365	4.46283			5.90834	1.15108	2.28422	2.24038		6.17857	0.138044	2.28309	2.62436	1.57164	0.64168	8.27169	3.80909	3.03579	2.7311	5.4412	1.6722		3.22295	4.48552	3.00685	4.0912	1.45854	1.12959	2.53588	4.42422	3.10927	5.08299	2.16281
5.53523	2.55548	2.26435	2.69991	5.01979	6.12999	1.44297	0.783874	1.51699	1.4273	1.90057	2.72386		3.57649	1.39231	2.26219	1.39524	1.64823	4.58233			5.7964	1.1464	2.4234	2.30936		6.11741	0.139349	2.19644	2.64423	1.61044	0.628561	8.47799	4.00522	3.02706	2.42143	4.95823	1.62291		3.34411	4.56391	3.14355	4.17229	1.42557	1.06437	2.62697	4.50622	3.11588	4.93619	2.11245
4.80867	2.99982	2.08385	2.8855	5.07711	5.76072	1.50604	0.821695	1.3651	1.43817	1.95527	2.80442		3.48808	1.43078	2.29722	1.40988	1.57942	4.62281			5.7613	1.22519	2.3985	2.31274		5.73164	0.141531	2.08236	2.68183	1.57464	0.611611	8.66135	4.10665	2.89371	2.00079	4.88075	1.52507		3.47536	4.72182	3.24259	4.30153	1.39672	1.0754	2.66297	4.76655	2.95876	4.92924	2.14097
4.73392	3.72906	2.00148	2.90392	4.5782	6.40626	1.46023	0.797126	1.33874	1.37734	1.92432	2.72884		3.42504	1.46664	2.3474	1.51873	1.64036	4.49489			5.90853	1.20765	2.38978	2.36971		5.39588	0.129517	2.18404	2.7076	1.51785	0.632622	8.50266	4.19586	2.60246	2.01495	4.82449	1.53436		3.6301	4.73734	3.32486	4.35274	1.44253	1.068	2.67803	4.78019	2.94341	5.13207	2.11642
4.22054	4.53855	1.81418	3.41595	4.05169	6.74305	1.4347	0.804294	1.3216	1.39093	1.95934	2.81711		3.41994	1.62906	2.40912	1.61424	1.58728	4.23428			5.93183	1.21565	2.37314	2.42087		5.35679	0.130044	2.16017	2.67757	1.54147	0.651508	8.24616	4.64087	2.43902	2.01928	4.65965	1.52502		3.70468	4.93878	3.41547	4.60393	1.49918	1.01336	2.76467	5.18007	2.84737	5.11521	2.15091
3.93	4.7	1.88	3.53	3.81	7	1.48	0.79	1.28	1.42	1.94	3.04		3.4021	1.84593	2.45672	1.67773	1.57857	3.87689			5.81771	1.17719	2.17299	2.5124		5.07774	0.130026	2.0284	2.58023	1.54987	0.649837	8.0488	4.53228	2.37827	1.85426	4.36807	1.44066		3.65895	5.16881	3.49126	4.60628	1.49808	0.993817	2.71856	5.29846	2.88055	5.06839	2.16534
3.88782	4.94416	1.93523	3.31459	4.1732	7.65317	1.43782	0.794019	1.36319	1.43832	1.9284	3.18461		3.34982	1.93521	2.49499	1.74936	1.61161	3.98196			5.88491	1.17935	2.28916	2.55265		4.91195	0.135531	2.09134	2.53861	1.51778	0.655943	7.70075	4.32301	2.29145	1.66426	4.30684	1.53656		3.72129	5.25955	3.54506	4.61851	1.46721	1.00887	2.65047	5.25771	2.8155	4.89539	2.06643
4.09363	5.10205	1.98022	3.18386	3.88376	6.95151	1.4724	0.784176	1.42554	1.41404	2.00304	3.07899		3.44327	2.14994	2.60573	1.89643	1.49135	3.96802			6.0347	1.2103	2.50573	2.6917		5.03786	0.151596	2.07051	2.62325	1.45273	0.645812	7.63781	4.58773	2.31284	1.65392	4.2863	1.52277		3.67341	5.61827	3.67832	4.75298	1.50434	0.978955	2.66158	5.51554	2.81172	4.73041	2.05447
4.10237	4.67015	2.15099	2.6907	3.5446	6.88881	1.40837	0.823571	1.34461	1.39982	2.0036	3.1849		3.41897	2.48338	2.79523	1.98873	1.50801	3.80995			6.12179	1.26788	2.65572	2.82566		5.61439	0.139902	2.21312	2.649	1.40362	0.626007	7.21289	4.60621	2.3491	1.71777	4.46754	1.46196		3.91242	5.97606	3.89671	4.83053	1.45009	0.925085	2.64452	5.7727	2.75361	4.76848	2.01247
4.05749	4.6566	2.33377	2.83341	3.51306	7.20343	1.38333	0.830717	1.34368	1.40361	1.9999	3.30118		3.51507	2.6299	3.01737	2.07706	1.51874	3.68694			6.19732	1.30976	2.62777	3.09611		5.89512	0.151679	2.32092	2.76633	1.36276	0.581177	6.80594	4.36809	2.55866	1.62684	4.55795	1.55854		4.39401	6.40285	4.14378	5.12893	1.40771	0.931277	2.64895	5.69255	2.66972	4.84399	2.06519
3.8	4.69	1.94	2.74	3.79	6.93	1.39	0.82	1.39	1.44	2.1	3.15		3.61627	2.66964	3.1122	2.24448	1.48167	3.65621			5.89966	1.30858	2.5095	3.23298		6.2207	0.151981	2.25753	2.85219	1.40285	0.595401	6.3975	4.16164	2.69106	1.57495	4.45608	1.53818		4.86085	6.88845	4.61636	5.44298	1.43771	0.929134	2.62874	5.41484	2.78546	4.91278	2.08327
4.02092	4.7757	1.8442	2.78657	3.90562	7.38362	1.40799	0.855861	1.31164	1.47336	1.91856	3.14198		3.68226	2.6689	3.26891	2.20364	1.4779	3.79588			6.16553	1.29773	2.60725	3.23278		6.71981	0.15112	2.44748	2.82298	1.39843	0.580864	6.50613	4.34261	2.80521	1.61315	4.43139	1.52759		5.34813	7.28421	4.99738	5.55147	1.42399	0.950541	2.66397	5.03331	2.83516	5.0354	2.01228
3.87966	4.92823	1.77439	2.81571	3.75779	8.87509	1.39463	0.95798	1.30066	1.45569	1.85765	3.16171		3.74218	2.75001	3.26894	2.15934	1.47768	3.78612			6.48979	1.33067	2.6323	3.31208		7.21048	0.149514	2.66938	3.04656	1.42638	0.58815	6.37177	4.32417	2.86145	1.61144	4.76082	1.56845		5.62657	7.53533	5.28403	5.86627	1.32372	0.913923	2.59198	5.00421	2.84409	4.97921	1.99803
3.88753	5.35706	1.88525	3.00043	3.86725	10.1986	1.36555	0.922751	1.31133	1.41769	1.84919	3.16922		3.89415	2.7372	3.39028	2.18044	1.46246	3.70499			6.29482	1.35009	2.7055	3.26713		7.87383	0.147379	2.80593	3.21221	1.45095	0.601246	5.98136	4.42291	3.06033	1.60785	4.65148	1.54649		5.38234	7.88826	5.35062	6.01431	1.30568	0.903966	2.45731	4.88243	2.90462	4.98344	1.98951
4.01338	6.23859	2.14397	3.32235	3.84548	9.79496	1.3153	0.905205	1.32109	1.45405	1.84574	3.16133		3.8729	2.94398	3.53717	2.26714	1.50862	3.99995			5.90403	1.2974	2.68005	3.0159		7.84906	0.160157	2.7785	3.37332	1.41628	0.62862	5.85509	4.85179	3.20939	1.59844	4.48994	1.5797		5.47111	8.22289	5.35998	6.0488	1.2801	0.910161	2.41567	4.52607	2.9294	5.09018	2.00437
4.09	6.22	2.11	3.46	3.66	9.58	1.28	0.82	1.45	1.47	1.75	2.87		3.8625	2.98572	3.52886	2.27421	1.53071	4.05755			6.23336	1.2023	2.46262	3.00628		7.81529	0.159854	2.665	3.5103	1.36845	0.64024	5.49976	4.79321	3.53033	1.71277	4.59702	1.74398		5.76288	8.56201	5.35198	6.40891	1.33825	0.906004	2.42038	4.50273	2.99058	5.15232	2.14557
4.40285	6.16877	2.3001	3.36666	3.77965	9.85646	1.35416	0.86776	1.45084	1.39635	1.85127	2.70898		3.98528	2.98376	3.53958	2.37814	1.59928	3.92388			6.29128	1.15008	2.5015	3.02491		7.87682	0.161119	2.736	3.68052	1.38469	0.687034	5.42054	4.50644	3.91136	1.76707	4.69546	1.75524		5.69265	8.65738	5.20924	6.74873	1.33915	0.910443	2.46636	4.44599	2.9396	5.37455	2.12046
4.93275	6.24931	2.32597	3.32353	3.81888	9.57055	1.4707	0.895079	1.61748	1.42367	1.75	2.74267		4.02295	3.29694	3.63775	2.43589	1.59318	3.7153			6.35544	1.14854	2.48692	3.05685		8.21118	0.165711	2.89235	3.76686	1.38372	0.696324	5.33343	4.51905	3.93502	1.75309	4.88941	1.72725		5.48554	8.81561	4.98953	6.69967	1.25666	0.977389	2.52226	4.36081	2.94129	5.52378	2.03658
5.06019	5.84735	2.67316	3.09432	3.97319	9.7094	1.44292	0.958758	1.63288	1.49356	1.80783	2.85962		4.06629	3.04458	3.71878	2.16722	1.58428	3.67062			6.49085	1.16929	2.32822	2.86909		7.80866	0.170487	2.77657	3.73225	1.4072	0.689093	5.58227	4.80211	4.15625	1.81353	5.07126	1.77128		5.32011	9.16867	4.85593	6.74174	1.26602	0.981061	2.38809	4.33638	2.92547	5.52527	2.03897
4.96321	5.09002	2.87085	2.85419	3.90276	9.39288	1.34971	0.95862	1.47766	1.48722	1.86465	2.87005		4.20689	2.90571	3.63003	2.05557	1.56265	3.92158			6.24815	1.20681	2.22304	2.54258		7.08923	0.160478	2.75808	3.42412	1.47559	0.698213	5.87619	4.58447	4.48358	1.83584	5.29256	1.78517		5.35585	8.80418	5.16584	6.71286	1.26677	0.963064	2.39024	4.30749	2.98445	5.80847	2.02272
4.95	4.3	2.68	2.63	3.9	9.37	1.41	0.95	1.63	1.49	1.98	2.71		4.11605	2.68985	3.76077	1.86432	1.4975	3.98431			6.23226	1.24526	2.06018	2.42563		6.68109	0.177699	2.63057	3.12352	1.41959	0.71232	6.46187	4.75802	4.33432	1.82323	5.39019	1.86772		5.20926	8.40477	5.39919	6.73728	1.3264	0.962266	2.49073	4.35223	3.15796	5.62192	2.00929
4.90921	3.92725	2.3259	2.44287	3.96277	8.98233	1.37471	0.903247	1.64183	1.51479	2.07084	2.73436		4.21988	2.50281	3.56356	1.71185	1.52086	3.90105			6.07482	1.18114	2.0004	2.44053		6.41066	0.178203	2.45051	3.19257	1.53967	0.755764	7.0232	5.01763	4.5011	1.87111	5.68913	1.94595		4.83983	7.67876	5.27426	6.2174	1.33583	0.981845	2.51172	4.41136	3.18104	6.08065	2.00844
4.75881	3.21803	2.32614	2.32771	4.07498	8.13089	1.32927	0.830549	1.62146	1.51603	2.34221	2.66877		4.25316	2.37864	3.5843	1.73436	1.54781	3.92426			6.08203	1.19294	2.02139	2.44544		5.94158	0.159993	2.41901	2.90656	1.59932	0.728898	6.78596	4.91632	4.73952	2.01054	5.64829	1.98089		4.77333	6.98235	5.34436	5.88664	1.28646	0.960738	2.48133	4.47243	3.44906	6.36575	2.17823
4.80266	2.88008	2.39168	2.11936	4.45311	8.10835	1.32854	0.837432	1.72564	1.51847	2.4935	2.54895		4.17708	2.13717	3.80943	1.79995	1.66433	3.85066			6.12849	1.17542	2.08699	2.47414		5.4627	0.179255	2.41288	2.73274	1.57676	0.669802	7.19813	4.56417	4.64556	1.94332	5.97916	1.92774		4.42696	6.65997	5.34538	5.87547	1.28793	0.965496	2.36694	4.32771	3.46736	6.07656	2.23309
4.53368	2.39752	2.2843	1.8312	4.91343	7.95675	1.34982	0.772815	1.84502	1.54357	2.59542	2.55231		4.06343	2.03772	3.83221	1.62322	1.65789	3.95243			6.05446	1.17334	2.23001	2.5185		5.43671	0.16422	2.37317	2.67395	1.57356	0.683406	7.96031	4.71444	4.6897	1.91648	6.66261	1.78626		4.22375	6.17764	5.11866	5.71932	1.27837	0.961708	2.39912	4.19539	3.45603	6.16588	2.137
3.89	2.17	2.24	1.72	5.54	8.41	1.34	0.79	1.97	1.61	2.57	2.68		3.90245	1.86844	3.88701	1.4512	1.57057	4.06522			5.79942	1.20997	2.1594	2.41382		5.33926	0.160758	2.52106	2.74827	1.5508	0.682515	8.30775	4.80673	4.92031	1.88974	6.70786	1.73939		4.23433	5.63538	5.13679	5.58606	1.3177	0.927862	2.48958	4.12391	3.71645	6.53973	2.24714
3.54032	2.03155	1.9301	1.58197	6.25729	8.80867	1.33992	0.759997	2.00229	1.61068	2.73167	2.63756		3.90307	1.86083	3.45556	1.42595	1.55996	4.133			5.8233	1.15074	2.04582	2.44499		5.16971	0.17214	2.52146	2.80984	1.58643	0.688098	8.68276	4.59993	4.96421	1.9258	7.36996	1.77849		4.18894	5.29476	5.02119	5.70075	1.34331	0.937454	2.53368	4.11525	3.51506	6.37962	2.25676
3.37199	1.98996	1.9124	1.61169	6.3721	8.32055	1.2983	0.690378	2.19121	1.64294	2.86521	2.57652		3.85066	1.78944	3.3087	1.48065	1.64097	4.25624			6.24364	1.12413	1.98078	2.3055		5.06905	0.149317	2.56206	3.18541	1.58167	0.710633	9.56851	4.45975	4.85976	2.04377	8.11461	1.84428		4.10281	5.11817	4.7891	5.80552	1.32972	0.981843	2.59717	4.2832	3.41921	5.96852	2.15113
3.15663	2.02337	1.98384	1.68647	6.57885	8.24314	1.31	0.687249	2.19674	1.73615	3.29828	2.83021		3.66352	1.72825	3.24491	1.46353	1.73782	4.41738			6.34405	1.10473	2.12473	2.46756		4.94147	0.139954	2.58516	3.26933	1.59694	0.704319	9.82635	4.44324	5.15831	2.07905	8.49259	1.80954		3.87134	4.92585	4.66831	5.57328	1.37493	0.97588	2.66734	4.12399	3.51881	5.7896	2.15184
2.94756	1.87114	1.77983	1.58515	6.95361	8.99683	1.3513	0.680326	2.35003	1.7671	3.30156	2.88327		3.56413	1.6635	2.98709	1.42413	1.70033	4.29211			6.07052	1.13242	2.05247	2.44676		5.23887	0.150094	2.76947	3.1211	1.52022	0.669881	10.3184	4.50893	5.44946	2.31843	8.85994	1.76016		3.62126	4.58075	4.51249	5.42083	1.36032	0.933971	2.56789	3.88211	3.61657	5.75442	2.11611
2.79	1.87	1.76	1.67	7.11	8.66	1.33	0.69	2.5	1.69	2.72	2.92		3.49185	1.7823	2.89966	1.42145	1.69977	4.36798			5.96613	1.15456	1.93637	2.43288		5.21727	0.151775	2.72598	3.14637	1.56577	0.709307	10.9586	4.55022	5.5726	2.66764	8.61874	1.86952		3.54042	4.4961	4.22458	5.46101	1.36574	0.90774	2.55311	3.82821	3.77508	5.72085	2.04523
2.63159	2.13666	1.73041	1.72768	6.97938	8.58819	1.40797	0.699773	2.45936	1.70357	2.76236	2.88406		3.4507	1.69719	2.75177	1.41576	1.73026	4.53022			6.05756	1.12093	1.91852	2.38462		4.97172	0.151857	2.72864	3.27639	1.59952	0.750012	11.377	4.48111	5.70235	2.76297	8.96881	1.91229		3.57874	4.44289	4.11025	5.35113	1.35382	0.928221	2.57668	3.97348	3.80229	5.77535	2.02254
2.5973	2.34648	1.72588	1.79494	6.66622	8.91491	1.51847	0.679846	2.50448	1.68952	2.55671	2.80458		3.34213	1.64266	2.53933	1.39325	1.70322	4.24264			6.02034	1.155	1.97707	2.29967		5.11252	0.150684	2.80586	3.2538	1.67821	0.730045	11.2099	4.36655	5.7605	2.54167	9.77542	2.0069		3.56044	4.5601	3.96743	5.12933	1.38084	1.00756	2.56168	4.13116	3.99144	5.89518	2.09033
2.59748	2.28318	1.76423	1.88729	7.0801	9.30345	1.42978	0.641055	2.49148	1.73556	2.50467	2.7981		3.27451	1.60671	2.42442	1.36825	1.65667	4.20797			6.05174	1.15985	1.96248	2.35157		5.07885	0.149036	2.93639	3.35316	1.65079	0.766214	10.9647	4.21173	5.72468	2.72367	9.77304	2.07676		3.38557	4.66502	3.77206	5.27375	1.45031	1.0523	2.51434	4.08295	4.05731	5.85731	2.11569
2.55109	2.46568	1.77284	1.91825	7.40285	9.29904	1.40375	0.655669	2.19414	1.61977	2.34022	2.77044		3.24024	1.64695	2.35062	1.37888	1.64849	4.327			6.12959	1.1201	1.92967	2.3798		4.79985	0.147967	2.74476	3.37044	1.50123	0.750784	10.3299	4.19986	6.02618	2.93702	10.2506	2.11236		3.32872	4.65661	3.57013	5.39168	1.4256	1.05794	2.53111	3.97695	3.88893	5.65294	2.03987
2.47	2.52	1.66	1.95	7.61	8.62	1.41	0.65	2.16	1.55	2.15	2.76		3.11801	1.86037	2.27318	1.47117	1.73128	4.29792			6.12002	1.09468	1.88315	2.29958		4.49752	0.148274	2.53573	3.08998	1.5425	0.768748	9.79221	4.04207	5.83792	2.79069	9.74813	2.18099		3.3405	4.55771	3.50446	5.01774	1.40763	1.12039	2.59754	3.9527	3.74701	5.68607	2.02305
2.4636	2.54119	1.57122	1.97355	8.04831	9.30574	1.41423	0.660653	1.92459	1.49112	1.98251	2.93554		2.93355	1.85588	2.28163	1.51068	1.73683	4.31803			6.06102	1.11852	1.88615	2.40104		4.35874	0.150513	2.47501	3.013	1.59293	0.820985	9.39408	4.13136	5.31085	2.44342	10.0002	2.18808		3.28492	4.43257	3.36292	4.72761	1.4057	1.09968	2.5796	3.98318	3.66195	5.63933	2.02728
2.44591	2.51801	1.58234	1.89692	7.28952	10.154	1.35731	0.683701	1.87773	1.5147	1.91581	2.96247		2.80314	1.80539	2.20866	1.46208	1.69837	4.45584			5.85559	1.1599	1.88965	2.40867		4.24434	0.14114	2.41419	2.97457	1.5542	0.792859	9.36018	4.04945	5.35987	2.52491	10.0954	2.38009		3.21921	4.30784	3.19877	4.78135	1.44133	1.12456	2.53274	4.03958	3.54462	5.80735	2.06257
2.43066	2.47613	1.61017	1.817	6.50565	10.4512	1.45903	0.695963	1.7628	1.45326	1.90625	3.49737		2.8267	1.72447	2.16847	1.38592	1.70928	4.7121			5.94352	1.13705	1.82606	2.42057		4.16058	0.145004	2.40739	2.88318	1.56817	0.838769	9.04519	3.76235	5.27831	2.70629	10.2799	2.46143		3.17876	4.4204	3.16398	4.8889	1.46142	1.23409	2.5362	3.93761	3.57663	6.11588	2.05769
2.47327	2.50028	1.65011	1.85052	6.63272	10.1869	1.54825	0.6987	1.69186	1.48552	1.97206	3.31415		2.77957	1.65682	2.28886	1.34678	1.72008	4.90489			5.97701	1.15345	1.76423	2.35967		4.21918	0.150457	2.30312	2.76365	1.51011	0.839018	8.4743	3.86134	5.28286	2.71966	10.5601	2.37347		3.20799	4.51095	3.2413	4.72724	1.55861	1.31028	2.51604	4.07254	3.43939	5.98347	2.03345
2.5	2.37	1.67	1.77	7.05	10.05	1.47	0.69	1.6	1.49	1.94	2.96		2.76818	1.73512	2.35014	1.34676	1.6793	4.73366			6.26314	1.1716	1.77908	2.26254		4.12632	0.140224	2.22714	2.68619	1.57056	0.815586	8.43736	4.10263	4.74101	2.65845	9.83665	2.21269		3.09987	4.42909	3.26773	4.61761	1.55493	1.34266	2.49942	4.25736	3.39708	5.88271	2.00837
2.38226	2.41321	1.50884	1.71019	7.10107	10.1927	1.39166	0.646102	1.56119	1.56761	1.93327	2.90365		2.70609	1.78748	2.30134	1.30079	1.72996	4.75715			6.56963	1.15662	1.78792	2.25792		4.06962	0.15041	2.229	2.59814	1.58603	0.841221	8.75507	4.18682	4.65601	2.61794	9.38435	2.36645		3.1135	4.46516	3.24236	4.52885	1.57813	1.38201	2.62655	4.20827	3.41253	5.72633	2.05788
2.36361	2.50814	1.52495	1.84534	6.88165	10.2569	1.36128	0.627842	1.60612	1.58193	1.79417	2.97727		2.64643	1.74279	2.19511	1.26396	1.72467	4.87675			6.54195	1.10976	1.72032	2.19213		3.86091	0.161526	2.19374	2.52639	1.5899	0.801051	8.20314	4.09402	4.5863	2.49778	9.31577	2.39245		3.17297	4.51135	3.22594	4.51559	1.58897	1.43817	2.66638	4.02282	3.2793	5.58527	2.0499
2.37243	2.81115	1.57906	2.02834	6.83812	10.2441	1.42375	0.618216	1.70884	1.49917	1.84363	2.8078		2.6042	1.66276	2.18599	1.29716	1.75595	5.05556			6.06035	1.09609	1.70541	2.17374		3.89642	0.159729	2.23417	2.52975	1.54364	0.799284	7.32918	4.16284	4.18655	2.62607	8.82263	2.26031		3.1139	4.42128	3.14457	4.37451	1.59005	1.45635	2.62054	3.95564	3.16852	5.47033	1.93293
2.25598	2.85427	1.50175	1.96353	7.38751	9.66755	1.36678	0.660545	1.59777	1.42312	1.74811	2.80666		2.57957	1.55404	2.12023	1.24887	1.76569	5.01968			5.81328	1.0679	1.72408	2.08323		3.96837	0.153658	2.23997	2.43912	1.57017	0.819964	7.41436	4.17928	4.07617	2.62502	9.02833	2.0672		3.08839	4.3602	3.03304	4.25712	1.59126	1.47354	2.59354	4.07131	3.12185	5.39836	1.97254
2.22	2.91	1.54	2	7.56	9.92	1.35	0.69	1.72	1.44	1.75	2.74		2.54742	1.49599	2.07485	1.2222	1.8051	4.91956			5.6846	1.12729	1.67621	2.10785		4.12968	0.151423	2.23332	2.47943	1.54826	0.801769	7.0095	4.11006	3.92911	2.36072	8.08338	1.96792		3.11484	4.36921	3.02537	4.13015	1.58453	1.41342	2.5829	3.90649	3.04817	5.29931	1.93729
2.2571	2.57882	1.47059	1.79796	7.77365	10.2382	1.37726	0.649123	1.77063	1.4549	1.84544	3.06645		2.51189	1.44998	2.05511	1.1869	1.7809	4.8745			5.6009	1.18302	1.65592	2.14115		4.19169	0.150376	2.23802	2.44497	1.50149	0.780545	6.39394	3.98949	3.77841	2.30991	7.00476	1.91087		3.18862	4.34126	3.08248	4.1748	1.56053	1.37641	2.6302	3.77615	3.01377	5.37293	1.92492
2.09207	2.40224	1.39273	1.77797	7.42121	10.2645	1.32586	0.60111	1.73691	1.46152	1.82204	2.86488		2.4216	1.46023	2.07086	1.12058	1.8002	5.00064			5.58272	1.16071	1.6208	2.05113		4.16616	0.141212	2.34588	2.47147	1.44885	0.757122	6.1437	3.67861	3.54629	2.3825	6.57777	1.81214		3.14886	4.37897	3.10476	3.98897	1.50764	1.28169	2.56139	3.78453	2.95472	5.22827	2.04991
2.15478	2.46087	1.47085	1.86651	8.01516	9.86419	1.33497	0.668571	1.66356	1.39968	1.86025	2.78462		2.38577	1.54575	2.05791	1.11074	1.80583	5.16704			5.50274	1.11264	1.64269	2.07446		4.28767	0.138849	2.3288	2.57928	1.44635	0.770375	6.40032	3.51488	3.44345	2.35571	6.57617	1.71602		3.11323	4.47711	3.12328	3.87427	1.51845	1.27713	2.57465	3.8241	2.89749	5.08582	2.02858
2.37195	2.7663	1.52407	2.04728	7.51224	9.6516	1.36146	0.72037	1.72254	1.45811	1.89056	2.84711		2.4122	1.61132	2.08803	1.11392	1.69313	4.94445			5.71075	1.09103	1.72392	2.12019		4.38518	0.15109	2.30514	2.64631	1.51188	0.77471	6.45767	3.65106	3.21151	2.44808	6.35149	1.6341		3.04697	4.51369	3.0165	3.81908	1.49334	1.27012	2.5201	3.69825	2.78765	4.92727	1.97825
2.61	2.75	1.51	2.12	7.49	9.15	1.33	0.71	1.7	1.43	1.86	2.97		2.43742	1.66388	2.10232	1.12727	1.65184	4.90528			5.53548	1.10922	1.85887	2.17493		4.69704	0.141304	2.5454	2.6259	1.49681	0.742487	6.16065	3.67932	3.28779	2.19578	6.05333	1.62021		3.09097	4.55044	3.02201	3.92226	1.52144	1.26814	2.56599	3.74003	2.92967	4.81221	1.97939
2.91334	2.70315	1.52384	2.53496	7.41781	7.81571	1.34907	0.675213	1.69622	1.42955	1.9339	2.88377		2.48268	1.66933	2.08839	1.17673	1.68608	4.96082			5.34633	1.14434	1.99845	2.2097		5.11613	0.129324	2.71617	2.75763	1.59449	0.72609	6.51269	3.66725	3.2393	1.99351	5.60678	1.62317		3.1844	4.7452	3.0974	3.98553	1.53271	1.20347	2.6734	4.01272	3.05407	4.80753	2.04195
3.33275	3.1011	1.65225	2.93737	6.2773	7.54766	1.42133	0.712609	1.75263	1.50377	1.93059	3.01191		2.52597	1.82805	2.103	1.1856	1.70168	4.76465			5.2763	1.14902	2.00073	2.29705		5.4148	0.127645	2.59005	2.67356	1.66957	0.688177	7.43098	4.01902	3.1519	1.82868	5.45474	1.5703		3.41408	4.94035	3.1478	4.18422	1.4589	1.13205	2.66464	4.15398	2.94724	4.99389	2.0375
3.68286	3.20113	1.7099	2.84217	5.68231	6.98133	1.36047	0.739338	1.86664	1.49802	1.91098	3.20306		2.53961	1.90381	2.19018	1.12712	1.67612	4.63566			5.36364	1.16892	1.87637	2.34339		5.53767	0.120153	2.60583	2.47398	1.59073	0.691628	7.38094	4.15123	3.12871	2.03626	5.531	1.52159		3.52287	5.202	3.3299	4.43112	1.53435	1.13235	2.68042	4.26925	2.84415	5.05095	1.97441
4.05772	2.98493	1.69962	2.60365	5.28852	6.53208	1.31138	0.7241	1.56444	1.49455	1.91885	3.022		2.73954	1.84518	2.38621	1.25055	1.69296	4.64293			5.80204	1.16847	1.7291	2.36212		5.93134	0.125767	2.57233	2.43124	1.66269	0.675368	7.45706	4.04965	3.16146	2.0382	5.40893	1.45921		3.58212	5.43013	3.51157	4.63932	1.57908	1.08902	2.57732	4.25347	2.85667	4.91484	1.99717
4.66	2.79	1.95	2.42	5.69	6.95	1.34	0.75	1.55	1.5	2.02	3.23		2.95099	1.95064	2.48333	1.37556	1.71811	4.47147			6.34132	1.16783	1.78361	2.49146		6.19054	0.126071	2.4378	2.4068	1.71884	0.682726	7.68894	3.78571	3.19671	1.76397	5.20128	1.42663		3.73764	5.53712	3.61878	4.74426	1.47011	1.04437	2.51085	4.25596	2.76449	4.72472	1.94947
5.38121	2.69796	2.09739	2.41112	5.75872	7.07107	1.55956	0.821359	1.57997	1.59724	2.08938	3.85014		3.16595	2.00532	2.64774	1.40213	1.67274	4.4941			6.48228	1.29504	1.98104	2.59705		6.72839	0.127647	2.54218	2.60052	1.58366	0.703495	7.73956	4.32175	3.30194	1.73519	5.27071	1.47919		4.04768	5.63987	3.90506	4.96195	1.40361	1.04621	2.45383	4.23356	2.91417	4.56249	1.9394
5.50768	2.54572	2.37662	2.37758	5.58885	6.79972	1.61428	0.799301	1.39731	1.50423	2.01753	3.77321		3.49324	2.09522	3.0434	1.48178	1.69412	4.56814			6.80926	1.34784	2.00107	2.78346		7.16232	0.140912	2.75473	2.89095	1.63862	0.701267	7.80686	4.6113	3.51006	1.68216	5.54944	1.47408		4.38449	5.77647	4.2644	5.20646	1.44171	1.05131	2.54288	4.49482	3.03386	4.75581	2.03192
5.46785	2.8955	2.33929	2.47639	5.47163	6.42805	1.74509	0.747996	1.355	1.43329	2.10236	3.34177		3.8091	2.13963	3.29342	1.60112	1.72458	4.67027			7.39672	1.48373	2.03982	3.01751		7.60285	0.146493	3.01672	3.07327	1.7675	0.698732	8.40481	4.77999	3.79006	1.7785	5.79985	1.57326		4.7862	6.48016	4.68693	5.67023	1.48369	1.04624	2.79693	4.77716	3.12422	5.06099	2.14305
7.31546	3.73979	2.81827	3.22136	6.36447	7.76537	1.963	0.868134	1.62706	1.76044	2.45598	3.693		4.02525	2.20967	3.35726	1.63455	1.73696	4.621			7.65379	1.5956	2.31605	3.11527		8.63084	0.152439	3.27305	3.33376	1.79423	0.717489	8.83537	4.98846	4.18365	1.93699	6.17329	1.67037		5.10663	6.84552	5.03233	6.08506	1.50204	1.12837	2.93551	5.24928	3.23248	5.57185	2.21717
7.31546	6.24931	2.87085	3.60618	8.04831	11.1737	1.963	1.09	2.59195	1.7671	3.42636	3.85014	0	4.25316	3.29694	3.88701	2.43589	1.80583	5.16704	0	0	7.65379	1.5956	2.7055	3.31208	0	9.45223	0.179255	3.3985	3.76686	1.80918	0.841221	11.377	5.01763	6.02618	4.32353	10.6218	2.99334	0	5.76288	9.16867	5.39919	6.74873	1.59126	1.47354	2.93551	5.7727	4.05731	6.53973	2.25676
6.42661
[truncated: 40 more columns]

## Sheet: Novice Trot
LES	RES	LMF	RMF	LEO	REO	LVL	RVL	LBF	RBF	LGL	RGL		LES	RES	LMF	RMF	LEO	REO	LVL	RVL	LBF	RBF	LGL	RGL		LES	RES	LMF	RMF	LEO	REO	LVL	RVL	LBF	RBF	LGL	RGL		LES	RES	LMF	RMF	LEO	REO	LVL	RVL	LBF	RBF	LGL
0.00680412	0.00740003	0.0160172	0.0175682	0.335202	0.141398	0.05387	0.0512819	0.0182985	0.00643449	0.0661942	0.0954597		0.0987487	0.0390667	0.135649	0.0377218	0.0494286	0.170329			0.0991602	0.0222782	0.0475886	0.048875		0.172723	0.0119576	0.0519971	0.181765	0.0357423	0.00812898	0.072459	0.0670105	0.0394734	0.0113771	0.0752425	0.0351637		0.103633	0.227676	0.0602827	0.105794	0.0184139	0.0246594	0.0537317	0.0692905	0.0545932	0.100017	0.0694173
-0.115591	-0.169553	-0.0735402	-0.0991363	-0.500146	-0.948781	-0.127684	-0.0917741	-0.0988458	-0.112553	-0.258116	-0.442288		0.663304	0.412733	0.411723	0.293184	0.470438	1.19968			1.34275	0.240209	0.336487	0.626696		1.31438	0.0267143	0.801425	0.942971	0.160684	0.0854557	0.659426	0.512592	0.377326	0.127779	0.556527	0.20401		0.616755	0.903057	0.460067	0.636615	0.143259	0.1559	0.38961	0.496657	0.448375	0.511279	0.356345
0.628186	0.89755	0.567626	0.721575	5.70308	7.67279	1.45188	1.49622	0.704877	0.572072	2.29221	3.59584		4.16265	3.06358	1.78185	1.88745	3.34404	8.50107			8.44038	1.82158	2.5546	4.58779		11.8022	0.154441	7.42514	8.23206	1.22209	0.612825	4.80945	4.31408	3.23965	1.01958	4.26668	1.68972		6.36064	9.62319	4.63164	5.83587	1.30655	1.37334	3.09955	3.81563	3.77576	3.67533	2.7453
1.33937	1.90514	1.36403	1.63641	13.2887	17.133	3.31794	3.37577	1.55445	1.14897	5.23108	8.03193		5.24407	3.58652	1.99795	2.09297	3.49583	8.9148			9.53071	2.13552	2.87109	4.92827		18.537	0.257935	11.739	12.9627	1.95956	1.0068	7.53678	6.68418	5.24908	1.78467	7.17816	2.66172		10.8805	16.1503	8.00427	10.3506	2.24039	2.41153	5.05054	6.70826	6.15795	6.19764	4.79935
2.04673	2.68805	1.78512	2.08045	14.5288	19.2897	3.64106	3.84888	1.98066	1.51298	6.19559	8.98521		5.72935	3.80454	2.38708	2.09129	3.06295	8.27917			9.17931	2.09637	2.65432	4.32347		14.8178	0.183461	10.4559	11.2645	1.46736	0.753669	5.66316	4.58758	4.10261	1.62085	5.83933	2.0683		9.67532	13.9533	7.08663	9.25177	1.64703	1.90675	3.50915	4.95374	3.66798	4.56799	3.6885
2.12115	2.58729	1.69944	1.75557	10.8419	14.1171	2.59757	2.92552	1.71135	1.2721	4.83212	6.70355		6.13275	4.06628	3.1061	2.14526	2.90193	8.55713			9.09875	2.09455	2.51677	4.00678		17.5112	0.211177	13.6423	13.1972	1.6877	0.86289	7.00543	5.33163	4.8976	2.00051	7.19037	2.66637		12.3203	18.2787	9.28822	11.31	1.91202	2.23562	4.08942	6.02621	4.50004	5.51516	4.36998
2.95889	4.17764	2.42104	2.47723	14.0272	18.8853	3.17602	3.47298	2.35453	1.85488	6.11243	8.53148		6.94401	4.92589	3.64233	2.2427	2.7375	8.21211			8.38437	2.07961	2.51052	4.1896		19.2559	0.198357	14.9236	13.185	1.69345	0.836725	6.84171	5.36969	4.67634	2.339	6.56805	2.64333		14.1862	19.8493	10.5197	11.8348	1.85212	2.16468	3.94609	5.80462	4.02142	5.50424	4.05743
3.80685	6.03898	3.23026	2.98408	13.6998	19.2699	2.87535	3.24249	2.67754	2.11865	6.24158	8.11247		8.22399	6.385	4.67707	2.40494	2.70223	7.60078			8.25492	2.10598	2.45247	4.38609		20.3919	0.199098	15.691	13.3707	1.71012	0.831293	6.83974	5.25314	4.13836	2.54287	6.12652	2.5334		15.9634	20.0611	11.7544	12.7872	1.96321	2.3294	4.30297	5.85656	3.95432	5.787	3.9676
4.87879	8.08696	4.26893	3.90047	13.8321	20.2048	2.78512	3.18184	3.03884	2.44812	6.91726	8.38357		9.5921	8.09939	6.30026	2.83605	2.46554	6.34554			8.16243	1.87273	2.29623	3.98263		21.266	0.217113	17.4902	13.8211	1.68492	0.942321	7.77178	5.32154	4.23529	2.55292	6.34242	2.67972		18.4737	20.1067	12.8639	13.8933	2.02959	2.52351	4.53284	6.11385	3.84309	5.8623	3.95208
6.01368	10.099	5.47043	5.20822	14.4607	22.2931	2.85828	3.34368	3.35076	2.83683	8.03972	9.23329		11.2749	9.42708	8.19995	3.60498	2.41285	5.7289			8.33974	1.72323	2.22731	3.79636		20.5674	0.232548	17.9061	13.8066	1.59519	1.02976	8.58251	4.95611	4.21869	2.64157	6.43437	2.74341		20.1917	20.5237	13.5959	14.2476	2.04845	2.6138	4.24175	6.96222	3.48351	5.60883	3.72278
7.00407	11.6779	6.56884	5.97689	13.8234	23.2201	2.63841	3.25453	3.37163	3.05841	8.33131	9.14366		12.0228	9.71383	9.77736	4.51176	2.48603	5.58885			8.42562	1.55835	2.11201	3.68232		20.1986	0.262136	16.9623	14.2292	1.78582	1.09569	9.56182	5.01669	4.56004	2.86463	6.29891	2.85307		21.6004	21.3701	14.0685	13.9577	2.14133	2.6324	4.1896	7.81051	3.60274	5.77225	3.49033
8.19175	12.7512	7.3567	6.72811	13.7471	25.0103	2.75735	3.34065	3.60108	3.41498	8.73689	9.82791		12.2652	9.9933	10.4227	4.9998	2.49963	5.39068			8.48071	1.468	2.04818	3.7998		19.4707	0.272078	15.77	13.7109	1.95558	1.07368	10.1349	4.93342	4.36605	2.83073	6.14869	2.79394		22.5135	21.1173	14.3651	14.2755	2.1313	2.43128	3.807	7.97871	3.53918	5.59343	3.19178
9.14686	13.0061	7.74002	7.13375	11.916	23.477	2.52051	3.00081	3.6013	3.5054	8.36605	9.51945		12.2776	9.36999	9.78588	4.9142	2.43191	4.74548			7.87151	1.29149	1.91432	3.79439		19.6061	0.30787	14.1555	12.4668	2.00125	1.08577	10.8855	4.71005	4.16734	2.81995	6.75652	2.68663		23.3913	21.4784	15.0512	15.6327	2.1462	2.36903	3.80054	8.47707	4.03235	5.66356	3.25949
10.0542	13.6225	8.10077	7.4061	11.9504	23.8392	2.57745	2.89138	3.67254	3.6424	8.36141	9.87417		12.6364	8.73091	9.55945	4.65721	2.50789	4.84905			7.18127	1.30693	1.88314	3.81491		19.2112	0.346911	12.4764	11.0859	1.94802	1.11207	12.1092	4.59595	4.12479	2.82073	7.42885	2.55087		23.1697	20.5042	14.582	15.0967	2.02061	2.27901	3.53148	9.19852	4.03193	5.39542	3.10057
10.4656	13.7903	8.11486	7.39189	11.1798	23.044	2.29424	2.47978	3.59194	3.47807	8.07903	9.58231		11.5129	8.20606	8.77628	3.96042	2.57957	4.8418			6.42155	1.28715	1.78757	3.47313		18.5583	0.362224	11.5259	9.39639	1.78653	1.13493	12.6192	4.66192	4.0628	2.58821	7.67875	2.34962		23.6577	19.0548	14.0522	13.678	1.96105	2.22661	3.53751	10.6548	3.91749	5.5237	3.18525
10.3446	13.7832	7.88963	7.58905	10.8817	23.4124	2.15419	2.30882	3.59785	3.37127	8.18049	9.80358		9.7979	8.39362	7.65519	3.66937	2.51429	4.22459			5.38545	1.19608	1.56167	2.89146		17.0972	0.388159	11.2643	8.1742	1.82228	1.26435	12.182	4.99194	4.35022	2.56562	8.12691	2.37209		22.1486	18.1134	13.2595	13.3315	1.90517	2.04707	3.44218	11.9211	4.1283	5.56027	3.19365
9.67278	13.4526	7.20143	7.65954	10.3989	23.9428	1.98545	2.29644	3.51538	3.36612	8.15947	10.0074		9.2421	9.82058	7.06986	4.16153	2.58073	3.80158			5.3494	1.17359	1.40693	2.5953		14.2858	0.418505	10.7542	7.0545	1.77986	1.30752	11.6822	4.66626	4.40615	2.69213	8.00645	2.44113		18.9827	18.1517	12.1398	13.0915	1.67286	1.88771	3.29603	12.5917	4.20997	5.39853	3.15969
8.76111	12.5314	6.30014	6.8811	9.55311	24.6063	1.79013	2.40016	3.34307	3.48267	8.22434	9.98139		8.6068	10.6651	7.33276	4.27581	2.60392	3.41904			5.22118	1.19526	1.33291	2.34294		12.0722	0.453516	9.73911	6.35865	1.85132	1.23745	12.7333	4.66385	5.00115	2.90251	7.57264	2.56015		17.1508	17.0378	11.631	12.3914	1.66712	1.81956	3.23182	12.7693	4.49361	5.43083	3.12979
7.93158	11.4874	5.30486	5.72715	9.07536	26.3155	1.81728	2.57685	3.26461	3.64561	8.46899	10.2405		8.13359	10.6143	7.41183	4.36684	2.59169	3.45058			4.62468	1.20983	1.35168	2.07302		11.0912	0.461229	8.54016	5.4489	1.89448	1.13213	13.6028	4.32196	4.69926	2.92779	6.55556	2.54775		17.3733	15.191	11.0694	11.4011	1.64304	1.65822	2.99126	12.404	4.32321	5.61181	3.00221
6.83184	10.0852	4.24691	4.58225	7.76686	26.5381	1.65781	2.43081	3.04889	3.48428	8.09664	10.06		7.61773	10.3481	7.279	4.47102	2.51653	3.37519			4.24438	1.20577	1.52485	1.84263		10.1964	0.453293	8.12107	4.72385	1.99673	1.12516	13.6787	4.06466	4.03635	2.91395	5.74869	2.58538		17.1157	15.2376	11.1693	11.1501	1.5728	1.63716	3.05177	12.6204	4.22246	5.99843	3.02672
5.70463	8.95828	3.74601	3.94745	7.72339	27.2887	1.71299	2.59026	2.96184	3.31449	7.95095	10.3411		6.99251	9.67095	6.69362	4.35853	2.57441	3.39799			4.49465	1.20229	1.57396	1.80068		8.89899	0.472234	7.53866	4.2568	2.21428	1.1324	13.226	4.07777	3.61431	2.78807	5.35911	2.75269		16.5091	15.8074	11.4089	11.2346	1.46407	1.52902	3.104	12.2819	3.8453	5.82916	2.83447
4.95448	7.94203	3.37292	3.53638	7.42878	26.3972	1.64147	2.73104	2.82625	3.06756	7.63277	9.98799		6.12547	8.52341	6.3695	4.26062	2.78517	3.38967			4.48409	1.18772	1.53976	1.80519		7.23615	0.452388	6.45156	3.67609	2.24466	1.10659	12.3302	3.88113	3.32506	2.61297	5.27823	2.71778		15.2054	15.5457	11.266	11.6473	1.52989	1.41362	3.05978	11.223	3.99304	6.01007	2.64138
4.636	7.1051	2.94591	3.29374	7.81098	26.1071	1.75135	3.0114	2.79383	3.00368	7.70164	9.97469		5.56751	7.77265	5.96189	3.87681	2.80548	3.25736			4.3061	1.13502	1.48039	1.71357		6.53464	0.404855	5.93974	3.64211	2.37853	1.17461	11.2243	4.06998	3.18879	2.63977	5.43261	2.52181		14.3005	14.5792	10.7653	11.3225	1.51564	1.38049	3.09765	10.0483	4.15675	5.91955	2.63493
4.33953	6.66412	2.61504	3.18337	7.91774	25.0154	1.73868	3.12388	2.72696	2.92472	7.2918	9.8124		5.23334	7.77734	5.69816	3.90713	2.77025	3.19625			4.48103	1.10162	1.45045	1.76231		5.87764	0.36977	4.87631	3.56727	2.44454	1.2289	10.6172	4.29162	2.98779	2.69228	5.21315	2.61071		12.983	13.8009	9.90754	10.4531	1.43189	1.38802	3.07318	8.99674	4.11779	5.52059	2.60243
4.29923	6.79778	2.67976	3.20412	8.13798	24.179	1.72648	3.14068	2.67163	2.84823	6.80888	9.8112		5.13999	8.4672	5.4892	4.24957	2.65804	3.00291			4.82419	1.15792	1.32911	1.91794		5.28431	0.375864	4.18724	3.34763	2.31445	1.22657	9.81358	4.26549	2.57188	2.65136	5.06656	2.77345		11.7758	13.9941	9.21114	10.2814	1.44095	1.38096	3.07478	8.20056	3.97474	5.49041	2.49697
4.37896	7.13208	3.03566	3.44305	8.55954	24.557	1.81464	3.08743	2.73325	2.86728	6.74438	10.0185		5.39808	9.0875	5.46968	4.46277	2.38271	2.92627			5.32026	1.16961	1.30887	2.03617		4.61835	0.364275	3.85617	3.12764	2.31658	1.17149	9.18768	3.88958	2.25076	2.58171	4.98997	2.7197		9.987	14.648	8.45951	10.1763	1.33546	1.35888	2.99436	7.64233	3.70476	5.43743	2.33397
4.23741	7.21669	3.04041	3.62412	8.35669	24.5113	1.81558	2.84168	2.77159	2.89502	6.56345	9.94539		5.22868	9.09704	5.35954	4.91143	2.25889	2.88794			5.237	1.14462	1.31016	2.15122		4.10772	0.348472	3.42881	2.79439	2.31561	1.08729	8.77863	3.80176	2.04608	2.60601	4.83273	2.60448		8.77537	14.8138	8.03414	9.57062	1.42504	1.39964	3.22168	7.04216	3.67126	5.27691	2.38547
4.07887	7.39516	2.7641	3.78815	8.89848	24.9091	2.00208	2.77981	2.84987	3.00731	6.59198	10.253		4.84147	8.938	5.30535	5.32408	2.23815	2.64122			4.87271	1.18388	1.31579	2.08304		4.43742	0.342634	3.26965	2.97035	2.16008	1.03181	8.8998	4.20843	2.15842	2.7574	4.54411	2.60116		8.06114	14.0051	7.68999	9.18312	1.53948	1.38471	3.28778	6.53888	3.63512	5.34214	2.37582
3.90721	7.6371	2.75873	3.995	9.00704	24.1332	1.99812	2.59417	2.7997	2.93023	6.30737	10.0797		4.98531	8.90092	5.72938	5.54693	2.15626	2.3581			4.59619	1.40396	1.40742	2.0917		4.66807	0.327116	3.47789	2.86185	1.92051	0.952731	8.80641	4.33836	2.22474	2.68452	4.35038	2.39875		8.87297	13.3695	7.77599	9.59148	1.59821	1.39131	3.43445	6.26319	3.60774	5.64649	2.3715
3.87752	8.13124	3.15346	4.29146	9.30047	24.2696	2.10675	2.54144	2.77108	2.86306	6.24639	10.2441		4.98883	8.74917	6.03449	5.7814	2.16852	2.43908			4.31688	1.40699	1.55526	2.04362		5.546	0.331983	3.61122	2.73927	2.10545	0.846426	8.23646	4.38526	2.34867	2.47543	4.65346	2.3901		9.25159	13.0515	7.9426	9.66455	1.65438	1.44742	3.48043	5.95793	3.44452	5.5675	2.44484
3.77913	8.50123	3.33254	4.38683	8.79338	24.0919	2.15723	2.41202	2.72432	2.77229	5.87116	10.11		4.73797	7.80872	5.93126	5.67102	2.20925	2.50475			4.05227	1.36515	1.54963	2.02878		6.73818	0.339951	3.51809	2.53399	2.18815	0.763783	7.44306	4.42236	2.33619	2.26182	4.49721	2.51309		10.0294	12.6685	7.93549	10.0256	1.55857	1.43278	3.77323	5.7384	3.21349	5.49678	2.60466
3.61753	8.41088	3.26404	4.38158	8.37756	24.2683	2.23113	2.34512	2.75611	2.82331	5.4919	9.96933		4.55387	7.73437	6.10372	5.51357	2.06594	2.44317			3.65857	1.49835	1.52036	2.00041		7.64016	0.314281	3.44154	2.34094	2.17866	0.732026	6.83259	4.35551	2.4429	2.08376	4.13744	2.51155		10.9756	11.986	8.50755	10.3157	1.46773	1.35743	4.05233	5.82762	3.08182	5.5189	2.80106
3.67391	7.93979	3.32556	4.21114	8.23383	24.0349	2.24188	2.36498	2.74116	2.91738	5.28252	9.86084		5.15114	8.00945	6.27174	5.30697	1.94817	2.5663			3.63514	1.58389	1.59328	2.17091		8.54794	0.298644	3.48021	2.3638	2.27534	0.673441	7.63513	4.57732	2.4729	2.14525	4.20373	2.5581		11.1722	11.356	8.68989	9.62953	1.45861	1.31659	4.08835	6.00588	2.85386	5.56307	2.72456
3.95429	7.79773	3.65965	4.03188	8.10459	22.862	2.17022	2.34488	2.63495	2.88629	4.98802	9.62227		5.88929	7.22336	6.36521	4.99218	1.85877	2.7116			3.57692	1.53832	1.61243	2.16097		8.1952	0.294873	3.67951	2.27263	2.29795	0.647054	8.23613	4.62169	2.23031	2.16231	4.35847	2.77294		11.4945	10.6835	8.79116	9.12718	1.57505	1.32732	4.13804	6.41824	2.92753	5.92011	2.78827
4.09876	7.83323	4.15192	4.09178	8.41554	22.1652	2.29206	2.43565	2.56202	2.8915	4.96444	9.49301		6.31786	6.20307	6.69711	4.49046	1.83883	2.782			3.89797	1.56322	1.57186	2.10227		8.24851	0.293382	3.90878	2.43797	2.33568	0.662829	7.87831	4.67099	2.31484	2.0353	4.58614	2.94969		12.2389	9.6981	8.80618	9.44742	1.57354	1.34989	4.20433	6.62705	3.08188	6.38383	2.83104
4.34747	7.25544	4.67412	3.94285	8.2637	20.7125	2.36601	2.41731	2.45951	2.91858	4.90128	9.03089		6.22122	5.9741	6.73911	4.5833	1.8004	2.73243			3.82384	1.48129	1.55092	2.16513		8.13261	0.271185	3.83871	2.49622	2.32505	0.655636	7.41629	4.526	2.24387	1.99162	4.91805	3.11289		12.3901	9.14008	8.86203	9.59389	1.5866	1.38497	4.39909	6.62102	2.92056	6.31234	2.62037
4.95745	6.57738	5.05681	3.7935	8.75682	20.2406	2.52112	2.45784	2.46377	3.11621	5.16612	9.06217		6.17181	5.55983	6.59912	4.6455	1.90932	2.88248			3.74176	1.45088	1.57197	2.49751		8.30496	0.275843	3.71278	2.62524	2.30143	0.653712	7.80784	4.53041	2.24299	2.22772	5.55686	3.26999		12.3623	8.89367	8.76789	9.06172	1.66089	1.34012	4.36878	6.40221	3.01704	6.22633	2.52318
5.21271	5.98843	5.02384	3.6807	8.8331	19.5687	2.51241	2.41681	2.40872	3.19274	5.1957	8.86004		6.28797	5.67198	6.6949	4.48035	1.89978	3.0988			3.71003	1.52629	1.66392	2.5082		8.04128	0.292064	4.26799	2.70991	2.09031	0.658587	8.56469	4.92853	2.24233	2.4178	5.76441	3.27612		12.1336	9.02679	8.42367	8.99605	1.71626	1.21672	4.51635	6.8317	3.20522	6.66952	2.67198
5.1261	5.7031	4.86802	3.80269	9.40375	19.258	2.64802	2.5226	2.4347	3.21867	5.16214	8.90499		6.00634	5.84637	7.119	4.42092	1.93056	3.37788			3.90393	1.51559	1.71799	2.38373		7.37848	0.284115	4.88057	2.86863	1.93731	0.637496	8.707	5.06132	2.00873	2.4486	5.76044	3.03304		11.9131	9.25497	8.14618	9.1186	1.71835	1.23111	4.65137	7.01904	3.28879	7.04605	2.95708
4.97597	5.24826	4.64612	3.91537	10.0359	18.5156	2.82269	2.64578	2.45714	3.24426	5.09154	8.86429		5.75955	6.13018	6.97998	4.57858	1.97962	3.37188			4.22961	1.55471	1.82209	2.39874		7.58318	0.261742	5.61945	3.31055	1.85642	0.691913	9.23433	5.22984	2.13904	2.38002	5.78523	2.94113		11.5716	9.61119	8.27187	9.31938	1.65971	1.27206	4.70181	7.31824	3.32844	6.9041	3.33085
5.03972	4.81905	4.42848	3.75145	10.316	18.2881	2.9335	2.73904	2.47461	3.34563	5.01638	8.8539		5.69057	6.10773	6.62534	4.99391	2.01878	3.339			4.60315	1.58014	1.98636	2.36571		7.67861	0.263647	5.97582	3.71601	1.80328	0.754399	9.38791	5.46341	2.38761	2.22561	5.78703	2.88354		10.9025	10.1604	7.98513	9.52561	1.56163	1.25949	4.83621	7.36202	3.5803	6.73869	3.71284
5.13352	4.78124	4.45301	3.73747	10.7725	18.9734	3.04754	2.84515	2.50835	3.52469	5.07041	9.13506		5.83941	6.15441	6.55395	5.47039	1.97583	3.29853			5.27374	1.79544	2.21426	2.50301		7.4247	0.283556	6.60719	4.371	1.74212	0.781361	8.9507	5.77019	2.77843	2.2443	5.44773	2.87202		9.95682	10.2945	7.67916	9.86764	1.459	1.22928	4.87431	7.1973	3.63715	6.69944	3.87787
5.05472	4.56263	4.59913	3.71672	10.8743	18.5361	3.02315	2.85444	2.51092	3.59355	5.09601	9.02555		6.15203	6.13996	7.13448	5.64102	1.83499	3.03075			6.06903	2.082	2.44197	3.04084		8.14338	0.282918	7.467	6.01536	1.65881	0.818601	8.62837	6.11619	2.99582	2.38017	5.27877	2.94325		9.53381	10.3362	7.83492	10.1023	1.48846	1.20345	4.93383	6.97854	3.81063	6.85556	4.05787
5.1038	4.53705	4.5137	3.85018	11.6824	18.6553	3.17557	3.00559	2.63731	3.74228	5.39334	9.1421		6.39611	6.01404	7.72307	5.93576	1.81963	2.76936			6.64366	2.36187	2.56722	3.67409		8.74174	0.260207	8.96177	8.12547	1.57956	0.771672	8.86639	6.41078	3.27355	2.51002	5.24374	3.37552		9.5918	10.613	8.08634	10.2158	1.47459	1.19072	5.36018	6.63725	3.8902	7.05233	4.18694
5.00108	4.50712	4.1696	3.98429	11.9309	18.1569	3.31844	3.04871	2.68729	3.8055	5.43898	8.9855		6.94172	6.25665	8.33842	6.7327	1.85684	2.63893			7.28713	2.87781	2.75458	4.6007		9.74328	0.240474	10.1941	10.6453	1.6492	0.748152	8.84919	7.1367	3.5095	2.57391	5.71274	4.03531		9.83487	11.3092	8.33431	10.8924	1.35602	1.20274	5.71545	6.66222	4.06732	7.45614	4.35413
4.79842	4.46456	4.04059	4.09942	11.7321	18.3408	3.54816	3.17368	2.82994	3.89121	5.61107	9.21383		7.83055	7.03215	9.51401	7.58071	1.86177	2.80155			8.0565	3.54553	2.88311	5.59542		10.6397	0.238197	10.4746	13.3246	1.67312	0.708712	8.40457	7.95116	3.71475	2.73829	6.43158	4.70004		10.074	11.8258	8.66852	11.4013	1.29739	1.3127	5.9773	7.11971	4.24956	7.83083	4.85261
4.77724	4.67534	4.20687	4.47324	11.2474	18.6572	3.59895	3.23682	2.93573	3.94887	5.70805	9.27954		8.75572	8.16467	10.6361	8.56278	2.05747	2.95205			9.15675	4.18526	3.17647	7.09276		11.6679	0.253789	11.1341	15.4508	1.57381	0.672613	8.83438	8.85946	4.2492	2.99462	6.92307	5.4676		9.86198	11.8543	8.53557	11.6129	1.37623	1.40091	6.44135	7.54934	4.43883	7.6569	5.41452
4.92108	5.25489	4.52756	4.98414	11.1993	19.1665	3.5994	3.28601	3.02237	4.01802	5.85886	9.24041		10.1004	8.99145	11.3579	10.1592	2.15134	2.91552			10.7057	4.67327	3.54643	8.00347		12.7149	0.246401	12.9236	16.5812	1.47282	0.631072	9.60473	9.49877	4.71923	3.11312	7.23424	6.28184		9.83824	11.7994	8.40409	12.0906	1.39466	1.48568	6.9606	7.83696	4.41509	7.47507	5.83661
4.79693	5.98201	4.75237	5.48456	11.2419	19.873	3.74281	3.33529	3.11042	4.12468	6.04921	9.36376		10.4271	9.52186	11.651	12.0658	2.13194	2.67358			12.25	4.82066	3.77415	8.31028		14.3601	0.217442	15.2641	18.5055	1.51549	0.65329	10.6058	9.97173	5.0974	3.30302	7.95316	6.60516		9.93733	11.6946	8.73532	13.051	1.35986	1.5663	7.30232	8.16696	4.28184	7.40781	6.01273
4.74989	6.7962	5.06792	5.87089	11.0022	19.6326	3.91027	3.28237	3.1622	4.10931	6.12304	9.32456		10.6289	10.1195	12.6241	13.7218	2.23834	2.64371			14.359	5.08867	4.15753	8.56175		15.5739	0.198215	17.2632	21.4534	1.50514	0.688523	11.399	10.7621	5.31008	3.49259	9.2832	6.5851		9.59868	11.6238	8.87529	13.1463	1.39473	1.62271	7.79876	8.29071	4.37271	7.84495	6.07045
5.03452	7.97155	5.50467	6.34003	11.1859	19.4666	4.09847	3.34466	3.32072	4.22795	6.4361	9.65791		10.7088	10.2024	13.2389	14.4643	2.2453	2.62202			16.3037	5.56377	4.29773	8.60086		16.114	0.216218	19.3244	22.6159	1.47881	0.745068	11.4143	11.1868	5.27392	3.66483	10.4928	6.96271		9.0595	12.0146	8.36403	12.746	1.45499	1.68601	8.10392	8.48413	4.53188	8.44819	6.15697
5.14096	9.00966	6.04458	6.71813	10.7001	18.7223	4.09772	3.36915	3.42416	4.4365	6.53636	9.74672		10.5696	10.3115	13.387	15.0262	2.33733	2.89064			18.3274	6.27251	4.35456	8.45481		16.9612	0.232416	20.6438	23.0359	1.45713	0.825961	11.8789	12.0323	5.2569	3.88692	11.9058	7.63916		8.42735	12.6027	8.0085	12.9654	1.53574	1.82667	8.6754	9.02372	4.8763	8.70649	6.6959
5.40213	9.52388	6.77161	6.92632	10.6226	18.8847	4.31175	3.53864	3.68837	4.63425	6.91952	10.0556		10.1414	10.0894	13.6017	15.0149	2.46174	3.52905			18.8874	6.78121	4.25301	8.25924		18.0588	0.223949	21.6183	24.3228	1.45782	0.82627	12.1436	13.1019	5.06131	4.14993	13.2893	8.01157		7.76647	13.6225	7.96487	13.7704	1.58353	1.97057	8.80064	9.43478	5.33678	8.44163	7.4078
5.80327	9.12236	7.0063	7.06987	10.322	18.5274	4.51246	3.60109	3.85362	4.68198	7.14998	10.1567		9.8426	9.20843	12.5764	14.2773	2.62453	3.41864			19.8028	6.54896	4.05837	8.28255		18.9147	0.21369	22.4374	26.2183	1.52346	0.876074	12.8636	13.9719	4.95413	4.75571	14.9234	8.00172		7.43714	14.3896	8.27047	13.9039	1.63185	2.04438	8.63428	10.1766	5.32005	8.67258	8.05848
6.36545	8.67456	7.19726	7.21652	10.3097	18.2283	4.69683	3.66696	3.87444	4.78784	7.42844	10.3826		9.57086	8.35835	11.3541	12.6112	2.7863	3.24163			20.7325	6.14961	4.0442	8.23066		19.0955	0.185131	22.7695	26.1329	1.67406	0.863957	12.8352	13.9947	4.58847	5.00236	16.9394	7.96369		8.01417	14.7544	8.61618	13.7643	1.69121	2.18203	9.15226	10.9957	4.97128	9.09779	8.46616
6.70914	8.37721	7.60146	7.33956	10.6652	18.4628	4.83424	3.69923	3.91998	4.99391	7.80507	10.6938		8.62718	7.48924	10.7231	11.2667	2.75988	3.40093			20.9082	5.94154	4.15797	8.08056		18.1431	0.17945	21.8395	24.6427	1.69698	0.885069	12.2251	13.2158	4.50784	4.70581	18.3615	7.83974		7.96138	14.2954	8.40288	13.808	1.78429	2.38957	10.171	11.6312	4.79952	8.94011	8.79064
6.47351	7.93687	7.75735	7.55535	10.8975	18.7392	5.01537	3.67312	4.05233	5.19369	7.86864	10.9496		8.19027	7.01913	10.0587	10.655	2.69632	3.56013			20.7346	5.84296	4.29849	8.09312		17.5111	0.197193	20.9109	22.75	1.62918	0.986718	11.7916	12.0686	4.84831	4.24816	18.3611	7.55392		7.33566	13.6769	8.06523	13.7755	1.85553	2.52528	10.4182	11.9487	4.70284	8.57088	8.83709
6.28589	8.13048	7.83386	7.97916	11.2754	19.3069	5.38969	3.77389	4.22315	5.495	7.90913	11.4643		7.64864	7.02152	8.50751	9.74173	2.59605	3.5414			19.0961	5.40303	4.39153	7.99497		16.7198	0.192439	19.745	20.5667	1.50536	1.03698	11.1733	10.9128	4.72675	4.0287	16.9498	6.59239		6.94787	13.267	7.54102	13.126	1.87908	2.61022	10.2463	12.7446	4.58699	8.57159	8.15927
6.52018	8.60767	7.94466	7.95324	11.2766	19.3779	5.62022	3.79437	4.20371	5.77761	7.73523	11.6173		6.88193	7.03904	7.1202	8.31549	2.49543	3.62054			17.0129	4.79429	4.41615	7.38538		15.3764	0.199545	17.8183	17.8262	1.49959	1.03585	9.66849	9.68799	4.34832	3.80202	15.8275	5.81008		6.25139	12.5101	6.93024	11.929	1.87026	2.60523	9.98778	12.6751	4.23015	8.56731	6.85747
7.17585	8.97955	8.13016	7.46311	11.9355	20.2316	5.92824	3.9943	4.40339	5.97085	7.8498	11.9446		5.75058	6.32943	6.34485	6.59326	2.38103	3.59216			16.1381	4.28353	3.92974	6.14219		13.548	0.225281	15.9133	14.5973	1.67934	0.997962	8.25101	7.64929	4.08084	3.28314	14.9655	5.21018		5.34917	11.9129	6.34322	10.4252	1.94353	2.6373	9.52955	12.0048	3.81205	8.53155	5.61127
7.51767	8.76678	8.21391	7.02842	12.1599	20.164	6.01744	4.12378	4.75198	6.03632	7.91841	11.8996		4.57715	5.39416	5.08567	5.04901	2.25124	3.62498			14.6947	3.73	3.18044	4.76647		12.0078	0.239318	13.9594	11.3838	1.77146	1.00572	7.72748	5.46323	3.64178	2.65064	14.25	4.99952		4.5807	11.4198	5.78178	9.36767	2.08229	2.72707	8.67448	11.2323	3.81495	7.93777	5.00857
7.43805	8.35067	8.29173	7.00268	12.5686	20.2028	6.14176	4.19674	5.06378	6.19672	8.05086	12.0978		3.72486	4.59612	4.05041	4.03316	2.17043	3.76924			12.9862	3.31249	2.82292	3.78464		10.3325	0.250111	11.9628	9.41821	1.85869	1.06339	7.20621	4.25531	3.55889	2.33428	13.0864	4.49704		4.42673	10.5343	5.16141	8.86684	2.203	2.80292	7.63133	10.8547	3.82097	7.11241	4.77203
7.34353	8.34473	8.22799	7.34134	12.7144	20.0476	6.38724	4.14872	5.18715	6.33033	8.04509	12.3372		3.4527	3.93138	3.28102	3.19794	2.15521	3.54473			12.571	2.72253	2.47532	3.19546		8.17786	0.26145	9.19617	7.16798	2.12253	1.10706	6.873	3.43782	3.64252	2.15653	11.8525	3.99564		4.32747	9.64295	4.80095	8.73993	2.17869	2.70139	6.57962	9.59998	3.76445	6.53027	4.55189
7.34514	8.57518	7.98428	7.73496	12.7221	20.0613	6.70434	4.16194	5.181	6.54669	7.87445	12.4842		3.2583	3.82893	2.84959	2.6127	2.25743	3.67977			12.3392	2.2709	2.19216	2.73491		6.51946	0.271269	7.56032	5.39338	2.59749	1.07756	7.06766	3.01979	3.91299	1.94738	11.011	3.87412		4.29238	9.71245	4.53297	8.06969	2.11267	2.51971	5.62658	8.63142	3.56475	6.22547	4.30842
7.20759	8.71992	7.61748	7.95636	13.1844	20.551	6.90942	4.35188	5.09382	6.79864	7.80898	12.6963		3.11063	3.99486	2.55709	2.41984	2.30869	3.91569			10.9932	2.16033	2.1371	2.46863		5.55614	0.269404	5.94934	4.55086	2.60234	1.03388	7.59752	2.50707	3.77896	1.69266	10.4242	3.66637		4.35409	9.86268	4.54416	7.42944	2.04355	2.277	4.70891	8.04576	3.41046	5.92967	4.18834
6.69152	8.56249	7.02606	7.63336	13.1993	20.213	6.69425	4.40206	4.84096	6.86156	7.59586	12.4997		2.56206	4.02337	2.29676	2.26204	2.35692	3.79809			9.58374	1.95054	2.17962	2.2922		4.97254	0.30562	5.00439	4.00792	2.50814	1.00695	8.3205	2.14653	3.82622	1.66174	10.261	3.36875		4.49748	10.7337	4.76583	7.21916	1.9582	2.07673	3.99515	8.20573	3.41019	6.06338	4.32857
6.2449	8.69098	6.60079	7.13215	13.5976	20.5607	6.65584	4.51616	4.73039	6.95751	7.72372	12.5642		2.1747	3.89427	2.02099	2.05858	2.42623	3.68916			8.99108	1.87459	2.13306	2.17222		4.8715	0.346256	4.81092	3.50414	2.60879	1.00949	9.92316	2.20797	4.07921	1.67197	10.3648	3.19323		4.80994	11.0936	5.19913	7.42937	1.84001	1.96302	3.73159	8.48689	3.36556	6.00375	4.31618
5.81231	8.95657	6.3038	6.82243	13.2603	20.3958	6.73482	4.52935	4.59655	6.93313	7.70464	12.2835		1.81955	3.94554	1.6539	1.84073	2.52455	3.51079			8.36826	1.86257	2.00609	2.2131		4.3649	0.371088	4.05576	3.11691	2.95557	1.06202	11.1925	2.20803	4.36458	1.67062	10.3569	3.102		5.45971	11.5332	5.90071	8.08507	1.71129	1.90317	3.66543	8.25831	3.21654	5.72178	4.17988
5.22973	9.32858	5.82587	6.55614	13.2994	21.1644	6.89502	4.71589	4.46999	6.95219	7.66372	12.3819		1.57465	4.20269	1.42194	1.67222	2.565	3.34991			8.45292	1.74976	1.89845	2.07276		4.47439	0.42474	3.44589	2.89597	3.29172	1.17243	12.5977	2.57471	4.37314	1.85338	10.0568	3.10036		6.77924	11.8663	6.49878	8.28683	1.59349	1.76842	3.66284	8.047	2.93074	5.45286	4.03185
4.59775	9.36554	4.93406	6.18049	13.3297	21.5923	6.6842	4.90482	4.17471	6.76391	7.47907	12.3833		1.47697	4.40871	1.34989	1.68602	2.45035	3.14954			8.44796	1.58662	1.9139	2.0078		4.26122	0.458572	3.00089	2.60727	3.23582	1.28416	13.2133	3.58789	3.80792	1.94564	9.79163	2.93871		7.78265	11.4658	6.88642	8.44431	1.57902	1.70429	3.71967	8.16375	3.11933	5.36064	3.96861
4.19343	8.8299	4.1713	5.6436	13.1118	21.9478	6.35332	4.96472	3.89303	6.37144	7.31499	12.2965		1.56659	4.68969	1.52585	1.80162	2.28263	2.94981			8.75198	1.55497	1.90287	2.07672		4.22311	0.431763	2.81479	2.47354	3.12075	1.34929	15.1202	5.07781	3.37041	2.00203	9.49881	2.82417		8.61555	11.0048	7.11072	8.3033	1.56265	1.59495	3.67159	8.14342	3.17668	5.28076	3.8691
3.83693	8.2107	3.84378	5.00779	13.0806	22.3756	6.30016	4.90072	3.81708	5.97259	7.2384	12.2653		2.09642	4.80561	1.83281	1.88538	2.21471	2.65821			8.51414	1.60991	1.82987	1.90579		4.45357	0.417547	2.96158	2.60382	3.05703	1.42569	16.8064	7.15487	3.40349	2.32301	9.67041	2.98016		9.25793	11.7303	7.4328	8.51985	1.51646	1.4182	3.49837	7.83237	3.04317	5.28598	3.63361
3.25852	7.50623	3.47743	4.36602	13.0043	22.3471	6.25022	4.79536	3.61252	5.46031	7.03345	11.9814		2.76795	4.96093	2.03663	1.92115	2.09855	2.56797			8.26786	1.57643	1.82275	1.80455		5.59944	0.486942	2.94556	2.68758	3.18618	1.3672	17.8124	8.53879	3.33167	2.40709	9.09785	3.12452		9.72159	12.5576	7.7845	8.66536	1.46767	1.31873	3.45909	7.10478	2.81117	5.34249	3.54212
2.78892	7.12969	3.0997	3.81292	13.4781	23.5503	6.18408	4.94313	3.37062	5.04363	7.14577	12.0292		3.16554	4.93387	2.36278	1.96416	2.11962	2.68799			8.81174	1.61581	2.02861	1.95524		6.78908	0.530779	3.15954	2.81396	3.21949	1.37846	16.8608	8.97017	3.61083	2.28761	8.03343	3.10145		10.3244	12.2722	7.7261	8.37797	1.38274	1.33021	3.25752	6.5363	2.80038	5.21511	3.46535
2.47319	6.81013	2.71094	3.41453	13.4983	23.7392	5.78413	4.99174	3.0562	4.68114	7.13095	11.6698		3.1427	4.60526	2.59935	1.96838	2.11091	2.88198			9.23112	1.67404	2.06104	2.07916		6.91074	0.508035	3.17342	2.82521	3.0461	1.31354	15.8888	8.82432	4.02378	2.26058	7.05554	3.03091		10.9399	12.1009	7.65346	8.38468	1.40677	1.28406	3.11169	6.88316	2.73872	5.27077	3.45854
2.32412	6.64369	2.48239	3.31209	13.8027	24.125	5.54997	5.09738	2.93204	4.49932	7.30813	11.8758		3.12688	4.40588	2.63414	2.02912	2.13881	3.06674			8.56293	1.65373	2.06776	2.00657		7.1042	0.477329	3.19712	2.83359	2.73498	1.2403	15.4036	8.07639	4.27429	2.48332	6.67144	3.09461		11.6521	11.4864	7.76699	8.73652	1.44112	1.28501	3.0934	7.18691	2.83182	4.9857	3.14604
2.22629	6.6562	2.53769	3.32195	13.2919	23.888	5.29799	4.98424	2.86361	4.19936	7.54682	11.9746		3.43521	4.5772	2.62057	2.28585	2.28317	3.1925			8.08258	1.65496	1.98843	1.93513		7.19727	0.4703	3.27227	3.04065	2.56592	1.12242	14.411	6.59021	4.50241	2.59968	6.38627	3.11434		11.9499	11.1413	7.61131	8.71605	1.61689	1.36738	3.45196	7.19183	3.00632	4.98496	3.07924
2.32976	6.41368	2.80779	3.3264	13.1428	24.3962	5.09214	4.91699	2.90236	3.90358	8.18153	12.1372		3.81626	4.6009	2.86896	2.35904	2.24025	3.12904			7.6293	1.63692	1.87061	1.98498		8.20716	0.459799	3.64374	3.23823	2.43293	1.07085	12.5895	5.57306	5.09297	2.68101	6.57686	3.09889		11.7353	10.824	7.07127	8.23747	1.72391	1.31617	3.36848	6.73254	2.81062	5.12747	2.97983
2.43731	5.89264	3.06018	3.16147	13.3751	24.7414	4.99275	5.0091	3.05196	3.68659	8.90957	12.3841		4.13097	4.94155	3.17689	2.39462	2.07132	3.14076			8.17302	1.65513	1.8478	1.95949		8.25932	0.417501	3.54734	3.31463	2.24101	1.05963	10.9633	4.67453	5.2046	2.70263	6.7972	3.12594		11.438	10.8271	6.63975	7.72039	1.73431	1.31093	3.24534	6.09547	2.65329	5.38896	2.91902
2.45404	5.32651	3.27535	3.00172	13.703	24.1561	4.82925	5.09688	3.08636	3.49533	9.44827	12.4012		4.11642	5.02077	3.24059	2.33451	1.97537	3.03892			8.82881	1.53157	1.78131	1.83546		7.19637	0.358197	3.15926	3.17195	2.24345	1.0861	10.2018	3.92275	4.95815	2.72824	6.83687	3.06123		12.3243	10.448	6.68867	7.12797	1.66677	1.38915	3.17247	6.08235	2.88935	5.44587	2.84693
2.66115	4.92691	3.62106	3.03557	14.4994	24.0351	4.86807	5.19531	3.08228	3.45126	10.1046	12.4834		3.74471	5.03465	3.27468	2.19702	2.06411	3.04832			9.0358	1.3947	1.74674	1.74486		6.40319	0.338581	3.21798	3.17386	2.26173	1.09516	10.3289	3.74563	4.95706	2.60556	7.5243	2.98946		12.5241	9.86811	6.46733	7.34049	1.61964	1.47735	3.07279	5.8714	2.98749	5.15302	2.75878
3.00991	4.41192	3.9635	3.06192	14.2656	22.9496	4.98812	5.11874	2.92885	3.17475	10.459	11.847		3.20973	4.36746	2.73601	1.80541	2.09709	3.34377			8.35096	1.36781	1.71483	1.60487		5.48712	0.302378	3.16677	2.98305	2.15684	1.12798	9.557	3.30273	4.79734	2.27517	8.18856	2.7841		12.1999	9.70463	6.46904	7.63269	1.6234	1.52056	3.26997	5.6268	2.97891	4.99417	2.71992
3.48733	4.10978	4.17426	3.30958	14.7595	23.164	5.32206	5.3132	2.92018	2.96004	10.6116	11.6715		3.12989	3.96814	2.29578	1.60361	2.04639	3.64146			8.56702	1.40352	1.67049	1.64032		5.44396	0.264928	2.92198	2.72384	2.17406	1.21054	8.56392	3.00684	4.71222	2.09298	8.42117	2.68881		11.8546	10.0313	6.37793	7.61775	1.6478	1.5311	3.1436	5.13394	2.88684	5.08442	2.63602
3.71988	3.92511	4.15641	3.56827	14.4108	22.1863	5.21368	5.31624	2.8059	2.80418	10.0023	11.1672		3.48119	3.69455	2.2812	1.60572	2.09457	4.18404			9.38776	1.46478	1.71987	1.78592		5.27224	0.255887	2.90104	2.64222	2.42262	1.2221	7.97975	2.70816	4.7054	2.00957	7.93339	2.43571		11.4905	10.6572	6.29431	7.44045	1.7351	1.55328	3.03943	4.84533	2.9395	5.39982	2.71032
4.02341	3.95749	4.16779	3.75477	14.483	22.0643	5.00513	5.27307	2.69429	2.80958	9.76179	10.8607		3.42129	3.10879	2.20465	1.38815	2.1289	4.3036			9.61668	1.40262	1.62342	1.76049		5.22443	0.261492	2.66183	2.5003	2.4612	1.09941	7.10368	2.16717	4.69257	1.95205	7.94327	2.21572		10.2075	10.4161	5.93489	7.28539	1.73546	1.48422	2.88805	4.29402	2.8323	5.08467	2.6389
4.26307	4.20347	3.90435	3.68302	14.366	21.5351	4.73766	5.04501	2.61825	2.80805	9.43155	10.2054		3.3205	2.87624	1.89437	1.26186	2.30098	4.39467			9.52296	1.42968	1.56035	1.79085		6.05014	0.259773	3.02918	2.39089	2.43165	1.09346	6.78838	2.05484	4.48844	1.94826	8.11405	2.17063		9.33996	10.1974	5.66146	7.38888	1.7262	1.49669	3.00018	4.26323	2.75751	5.08158	2.69719
4.28391	4.36781	3.42102	3.58574	14.2052	20.7713	4.51585	4.86474	2.61943	2.76468	8.89404	9.52146		3.32826	3.04185	1.63583	1.26428	2.45838	4.7848			9.23493	1.38401	1.55073	1.94502		6.55924	0.225576	3.25574	2.17167	2.39821	1.03261	6.12373	1.89129	3.9115	2.02005	7.84323	2.17565		9.16875	10.3578	5.2184	6.82276	1.69457	1.50045	2.94808	4.42444	2.74276	5.20474	2.72274
4.34627	4.40526	3.03043	3.73261	15.0485	20.8872	4.48522	4.87264	2.81233	2.81084	8.38175	9.32455		3.23316	3.11473	1.71736	1.16157	2.4801	4.87068			8.88041	1.2601	1.63301	2.17875		6.58772	0.214423	3.25558	2.36367	2.4185	1.00631	5.40427	1.94508	3.77741	2.11342	7.45251	2.08585		8.71011	10.3946	5.03313	6.47362	1.65115	1.54606	2.87467	4.45497	2.85732	5.36507	2.69632
4.43609	4.36814	2.766	3.732	14.8094	19.9327	4.26654	4.74457	2.83181	2.77627	7.72072	8.86748		3.01717	3.02053	1.71353	1.123	2.44441	4.8822			9.40265	1.20406	1.72904	2.38258		7.15657	0.213755	3.15162	2.37268	2.50285	0.93908	4.79644	2.01814	3.95172	2.04462	7.26224	2.01437		8.2425	10.2439	4.99729	6.74339	1.73014	1.61051	3.10943	4.68542	3.15283	5.37541	2.70528
4.56344	4.51468	2.75051	3.7595	15.168	21.4849	4.36382	5.00164	2.96727	3.00902	8.00859	9.47352		2.56909	3.00633	1.52394	1.13842	2.51626	5.29791			9.28518	1.22699	1.75312	2.63724		7.80317	0.205013	2.61404	2.23345	2.40335	0.910524	5.06913	2.20256	3.9925	1.90483	6.83416	2.06094		7.41754	9.28202	4.39673	6.15892	1.6529	1.65722	3.21669	4.57625	3.37959	5.1554	2.52653
4.30563	4.3985	2.57379	3.66651	14.3312	21.3156	4.2004	4.85718	2.98693	3.09231	7.72333	9.22547		2.3886	3.04684	1.38987	1.14956	2.5544	5.95955			8.98354	1.24009	1.73218	3.12488		7.76274	0.214085	2.41138	2.40929	2.42228	0.851992	5.38888	2.54081	4.16008	1.96506	6.53691	2.05005		7.72931	9.62212	4.46915	6.26068	1.63382	1.78603	3.41119	4.76511	3.96721	5.13023	2.57552
4.19956	4.59958	2.52289	3.85219	14.7469	22.8322	4.39623	4.89493	3.13815	3.28745	7.96331	9.69176		2.42918	2.84783	1.17612	1.02309	2.48231	5.60519			8.29433	1.30526	1.67187	3.37495		6.9022	0.23101	2.22757	2.41747	2.3783	0.80697	5.13751	3.01464	4.52363	1.87568	6.16051	1.85968		7.54701	9.90778	4.17769	6.17899	1.54724	1.82515	3.23965	4.84794	4.35052	4.81091	2.3459
3.92214	4.76595	2.45947	3.91623	14.5576	22.809	4.35534	4.64294	3.10959	3.3118	7.75307	9.59143		2.75444	2.80651	1.18898	1.04785	2.57947	5.8331			8.3563	1.48544	1.68412	4.04244		7.17956	0.25294	2.60275	2.85311	2.2176	0.858295	5.36324	4.10078	4.88038	1.75084	6.48026	1.88634		7.59734	10.3983	4.04067	6.0051	1.66868	1.92303	3.30743	5.24161	5.03286	5.0135	2.32427
3.66299	5.06919	2.50388	3.69904	14.4354	22.3668	4.2124	4.31465	3.00268	3.23911	7.39401	9.60797		2.91263	2.90845	1.2217	1.14061	2.54478	6.08466			8.32162	1.53949	1.78427	4.58838		7.09376	0.244829	2.51767	2.59828	1.99997	0.918867	5.4952	4.35692	4.49943	1.61774	6.0797	1.91586		7.31381	10.3286	3.85924	5.86858	1.70339	2.05495	3.43665	5.34715	5.44771	5.19003	2.57035
3.48873	5.26177	2.41834	3.47798	14.6583	22.5299	4.13755	4.14466	2.96252	3.13961	7.39048	9.94507		2.89553	3.02815	1.25832	1.11495	2.15668	6.11372			7.78718	1.47606	1.81476	4.80104		6.76459	0.260852	2.80059	2.45264	2.02	0.905954	5.93175	5.06362	4.58062	1.71007	6.20779	1.86242		6.19231	9.64848	3.89859	5.99494	1.67705	1.921	3.51838	5.57027	5.49077	5.19341	2.83898
3.14769	4.86083	2.09617	3.06544	13.606	20.5145	3.72435	3.69273	2.68077	2.79607	6.83583	9.23032		3.23106	3.13756	1.4956	1.16969	2.22357	6.69045			8.43928	1.78359	2.05128	5.06878		6.9588	0.29081	2.97852	2.48326	1.97987	0.898455	6.46208	5.63763	4.69192	1.50273	6.23716	1.78723		5.55356	9.50131	4.20112	6.0047	1.76569	1.7939	3.58904	6.09143	6.30772	5.4356	3.10148
3.30226	4.97591	2.23172	2.98565	15.4394	23.139	4.07202	3.98792	2.77529	2.91699	7.45711	10.5563		3.29264	3.16181	1.59341	1.18555	2.51497	7.27479			8.52887	1.95459	2.10666	5.14547		6.71596	0.301464	2.69017	2.27111	1.91335	0.889235	6.30406	5.94088	4.85717	1.39144	6.2612	1.67518		5.12704	8.30145	3.70795	5.22788	1.74171	1.6704	3.41946	5.68304	6.32694	5.25867	3.13104
2.90527	4.34557	2.02709	2.49657	13.8515	20.6177	3.58022	3.47969	2.40472	2.52602	6.55706	9.69605		3.14012	2.9674	1.68227	1.13399	2.49254	7.31513			8.38923	1.85088	2.04806	5.08436		7.99627	0.317293	3.63461	3.01999	2.20033	1.02228	6.8218	6.94514	5.47478	1.46778	6.64522	2.01167		5.67646	8.94726	4.10639	5.46828	1.91945	2.00839	3.8778	5.83539	6.83654	5.43295	3.79343
3.24462	4.72422	2.31748	2.68835	16.8505	25.7427	4.3556	4.19372	2.76892	2.93271	7.89935	11.9999		2.80119	2.7107	1.56037	1.1896	2.54256	7.2003			8.54742	1.74216	2.07193	5.21408		6.95913	0.260191	3.22405	2.74448	1.77949	0.867539	5.75075	5.84374	4.60092	1.30744	5.36481	1.78001		4.62118	7.77704	3.86877	4.83341	1.67909	1.73685	3.25162	4.82874	5.67882	4.59495	3.4448
2.56831	3.68156	1.8039	2.18108	14.3099	22.2577	3.70567	3.56407	2.29571	2.43405	6.64623	10.1357		3.13505	3.06615	1.65487	1.78959	3.4659	9.23648			10.1377	2.02874	2.63909	5.80517		9.30248	0.316605	4.55992	4.54635	1.85047	1.02981	7.41103	6.56854	4.58304	1.34419	5.99481	2.14827		5.01365	9.21537	4.65011	6.16254	1.92435	1.9349	4.04532	6.36738	6.67232	5.36582	4.10243
4.77826	6.9241	4.39642	4.57826	11.5839	21.1013	3.8046	3.58164	3.09374	3.68849	7.01751	10.0149	#DIV/0!	5.61003	6.05059	5.27358	4.32086	2.31714	4.03055	#DIV/0!	#DIV/0!	8.60901	2.16176	2.17986	3.53253	#DIV/0!	9.87676	0.296725	7.8635	7.29856	2.05808	0.956049	9.33182	5.46786	3.85619	2.43274	7.65064	3.27919	#DIV/0!	10.4436	12.3448	7.74349	9.57777	1.65224	1.72072	4.47721	7.47226	3.80195	5.94916	3.73495
[truncated: 27 more columns]

## Sheet: Novice Canter
LES	RES	LMF	RMF	LEO	REO	LVL	RVL	LBF	RBF	LGL	RGL		LES	RES	LMF	RMF	LEO	REO	LVL	RVL	LBF	RBF	LGL	RGL		LES	RES	LMF	RMF	LEO	REO	LVL	RVL	LBF	RBF	LGL	RGL		LES	RES	LMF	RMF	LEO	REO	LVL	RVL	LBF	RBF	LGL
0.134602	0.023432	0.147306	0.0235755	0.0961083	0.0439572	0.0216149	0.00988569	0.0776263	0.0425449	0.026145	0.159042		0.12696	0.072597	0.100918	0.0734253	0.0411713	0.181112			0.215592	0.0415539	0.0482534	0.0553511		0.139629	0.00973182	0.084674	0.301376	0.0325032	0.0227366	0.0338929	0.0351125	0.106288	0.0529637	0.315975	0.0617976		0.16441	0.186053	0.0334127	0.0826634	0.0186833	0.0538462	0.0400601	0.0687132	0.188613	0.152239	0.02183
0.00523477	-0.0974657	0.0458577	-0.05827	-0.0627347	-0.120928	-0.023246	-0.0220824	0.0262681	0.00206834	-0.03303	-0.0111897		0.041352	-0.071328	0.0926231	0.00953092	-0.0146056	0.0554025			-0.169958	-0.0506676	-0.108844	-0.0615157		-0.444304	-0.00514425	-0.16723	-0.158648	-0.0490489	-0.0306001	-0.528514	-0.0726174	-0.264811	-0.115795	-0.282584	-0.0871431		0.147705	0.219695	0.0219928	0.126427	0.000691644	0.0548997	0.0300663	0.0812916	0.157656	0.152923	0.0174538
2.46559	2.12141	1.67935	1.60677	4.01203	5.05451	0.866959	0.840327	0.936161	0.949015	1.68513	4.3211		2.97171	2.41082	1.4912	1.53778	1.22407	2.09934			7.28445	2.01303	2.34958	2.4664		6.19379	0.136272	3.20831	4.94602	0.674584	0.5582	5.45334	1.31943	4.30102	1.6944	6.23339	1.99107		3.0902	5.17411	1.88835	3.11277	0.865258	0.915233	1.38134	2.48778	3.01932	3.61089	2.43976
6.30395	5.57333	4.27267	4.24712	10.8952	13.7508	2.38757	2.37434	2.44374	2.57192	4.35074	11.3805		8.18507	6.7751	3.92846	4.35136	3.45805	5.94199			20.4545	5.88049	6.81542	7.18277		16.919	0.368699	9.01248	14.0451	1.79815	1.51072	14.2207	3.61659	11.857	4.70098	16.0064	5.5456		8.52624	13.7544	5.16682	8.24547	2.40545	2.41827	3.68192	6.28518	8.1375	9.17314	6.66949
6.88992	6.47711	4.68355	4.46113	12.3091	15.1362	2.62635	2.61513	2.99789	2.88796	4.71976	12.8755		9.18002	7.32101	4.41722	4.75621	3.86609	6.48585			23.7945	6.63904	7.20474	7.88656		20.1013	0.426163	10.903	16.8117	2.15027	1.76862	17.0421	4.47447	13.1859	5.33551	18.8557	6.58633		9.0907	14.6297	5.6982	8.82021	2.53496	2.50989	4.02312	6.4601	8.70763	9.41079	7.26641
4.77024	5.21015	3.47173	3.19253	9.96715	11.3106	1.96905	2.01797	2.52106	2.16623	3.434	9.40965		7.40021	5.13721	3.81354	3.64176	2.92194	4.60932			18.7425	5.04701	4.67006	5.7042		15.7495	0.28633	8.6486	13.8196	1.6371	1.32224	12.0563	3.65685	9.26145	3.71005	12.9188	5.00784		7.30632	11.7734	4.72559	7.22909	1.90725	1.88018	3.28021	4.91749	6.92391	7.41268	5.94287
5.8584	6.31818	4.51656	4.2692	11.2814	13.4694	2.34837	2.45779	2.78896	2.45876	3.96534	10.1409		8.91032	6.11813	5.047	4.43838	3.31734	5.47357			21.4916	5.88576	5.29533	6.6752		18.8779	0.323059	9.56127	16.3797	1.94566	1.46923	13.3164	4.16388	10.7571	4.29823	14.387	5.44803		8.20375	13.9369	5.21066	8.78089	2.22773	2.15781	3.8211	5.82949	8.04925	9.346	7.14938
5.84562	6.56437	4.73944	4.46443	11.2079	13.8038	2.48256	2.56555	2.56273	2.42956	3.88711	9.20178		9.50503	6.17646	5.62761	4.75719	3.23191	5.32173			20.93	6.03308	4.93598	6.78739		19.437	0.295613	9.13866	16.4812	1.9399	1.39133	11.8129	4.14631	10.506	4.01787	12.4934	5.0202		8.74196	13.9996	4.94411	9.07687	2.17533	2.12436	3.82862	5.77791	8.11891	9.06657	6.94749
6.14236	7.49106	5.16885	4.89078	11.4403	14.4925	2.81134	2.76259	2.47731	2.55071	4.0537	8.92536		10.3629	6.70892	6.28682	5.37072	3.2801	5.47382			21.9396	6.53947	5.34628	7.14775		20.4418	0.285009	9.32938	16.542	2.05487	1.41333	11.2549	4.39116	10.0138	3.90575	11.8739	4.96277		9.68753	13.9792	5.08837	9.54972	2.18013	2.20598	4.00714	5.91659	8.40155	8.65166	6.73024
6.44147	8.30771	5.20993	5.28533	10.6891	13.6607	2.88051	2.55932	2.39622	2.47506	3.80462	7.84551		10.8534	6.54948	6.82042	5.39135	3.03914	5.4238			22.0855	6.39998	5.27774	6.9052		19.904	0.273998	9.50731	16.5429	2.10345	1.48081	10.6057	4.77808	8.83638	3.69508	11.8999	5.07988		10.1324	13.9516	5.22293	9.59716	2.08048	2.1084	4.09807	6.08804	7.78083	7.8247	6.42207
7.59606	9.91738	5.92277	6.68668	10.7397	13.8317	3.01064	2.52357	2.51071	2.62683	3.82834	7.76166		12.2027	7.10189	7.83572	5.75754	2.95979	5.97102			24.0866	6.86401	5.88737	7.3922		19.2251	0.269934	9.9228	16.8598	2.09124	1.51718	10.5494	5.14558	8.02312	3.65424	12.2279	5.13628		11.0952	14.6939	5.85607	10.1284	2.19433	2.3072	4.63634	6.75355	7.67635	8.35173	6.74963
8.57102	11.5491	6.94369	8.37247	10.5967	13.9143	3.13386	2.54389	2.42516	2.78479	3.66493	7.43227		12.8091	7.32045	8.63647	5.97841	2.75775	6.17815			23.5208	6.97988	5.87824	7.4016		19.3549	0.277437	10.8377	17.8486	2.06137	1.54631	11.4918	5.56497	7.65585	3.94778	13.1048	5.17814		11.1406	14.3036	5.89259	9.93558	1.96082	2.26835	4.98268	6.39819	6.81317	8.07561	6.71886
9.96965	13.1373	8.14018	9.68127	10.5763	13.9028	3.31932	2.59097	2.36924	2.93886	3.73191	7.12332		13.2255	7.65997	9.13948	6.2728	2.9189	6.28771			22.7666	7.11098	5.78318	7.17609		20.3904	0.247755	10.8835	19.0677	1.99808	1.55709	11.594	5.99438	7.62583	4.23444	12.5963	5.04501		11.6588	15.247	6.44791	10.4843	1.94595	2.39658	5.68385	6.91448	6.96727	8.24341	7.14486
12.09	14.5707	9.51343	11.0735	10.8416	14.0622	3.51363	2.67081	2.48388	3.11145	4.02354	7.23254		13.5324	8.05721	9.41277	6.53035	3.03922	6.27956			22.7396	7.19029	5.57844	6.83907		23.2306	0.240514	11.1405	20.3652	2.1145	1.60872	12.2359	6.64036	8.33518	4.7515	13.1164	5.32124		11.7531	15.9267	6.6199	10.453	1.86413	2.3518	6.26519	7.14486	7.0526	7.9262	7.14234
14.2081	16.0434	11.1416	12.4757	11.6757	14.2122	3.49437	2.7139	2.67224	3.2509	4.28726	7.66911		13.8865	8.29079	10.0686	6.52935	3.049	6.2232			23.1343	7.12085	5.26646	6.51121		24.3412	0.210483	11.2286	20.3811	2.08291	1.5188	11.6684	6.95617	8.60309	4.65205	12.4985	5.09592		12.5299	16.932	6.9197	11.0555	1.88476	2.37882	6.98139	7.49081	7.27547	7.94235	7.09397
16.01	18.1243	11.9978	13.5331	13.2444	15.6241	3.57763	2.78333	2.98818	3.44955	4.70091	8.5393		14.5539	8.28241	10.263	6.24479	3.10141	6.27208			23.0915	7.35525	4.75189	6.31875		25.4519	0.217984	12.2553	20.7077	2.29801	1.5653	12.6624	7.24175	9.18755	4.78706	13.6036	5.45584		13.2344	18.0238	7.32176	11.7995	1.8678	2.40875	7.36722	8.14031	7.50657	7.97622	6.90058
16.6143	19.6919	11.7778	14.0739	13.942	16.2495	3.67591	2.68657	3.03606	3.53985	4.79291	8.20284		15.1316	8.10113	10.2613	5.9252	3.18846	6.25557			21.5976	7.64519	4.14336	6.13261		25.2857	0.21029	13.0027	20.1699	2.35207	1.5042	13.1902	7.16774	9.68092	4.59526	13.7489	5.81076		14.5009	19.8169	7.79525	12.5341	1.93824	2.5391	7.60655	8.93426	7.59623	8.16971	6.86048
17.6121	20.9071	12.994	15.2929	14.5837	17.8686	4.06892	2.62281	3.30925	3.92116	5.10021	8.62655		15.3112	8.04301	10.4772	6.10756	3.29224	6.61887			21.335	7.7287	4.36461	6.22304		26.4643	0.221523	13.5428	20.1082	2.37744	1.52196	14.4714	7.26052	10.5679	4.51608	14.4665	6.11169		15.6735	20.6705	8.07395	12.8274	2.03867	2.68193	7.49711	9.45279	7.42251	8.14378	7.01687
17.8932	21.8882	14.4095	16.2579	14.4957	19.4166	4.36308	2.50203	3.49712	4.37176	5.14954	9.45967		14.418	7.2404	10.1229	5.86053	3.38245	6.74899			20.7344	7.08214	4.237	5.91054		28.1304	0.228423	13.6301	19.4009	2.33249	1.49417	14.1494	7.16323	10.9571	4.70271	15.0214	6.33697		16.8044	21.2263	8.47537	13.2119	2.16854	2.83717	7.72452	9.79942	7.41239	8.15692	7.20563
18.2741	22.6725	15.4472	16.5744	15.2057	21.163	4.48613	2.54041	3.6228	4.82733	5.34581	11.3745		13.6376	6.96651	10.3844	5.53103	3.75676	7.33118			21.7019	7.00746	4.38878	5.63798		29.7029	0.233376	13.3213	18.8899	2.27389	1.47055	13.1522	6.91503	11.3563	5.15067	15.0806	6.40483		17.6825	21.6575	8.96558	14.2298	2.27703	2.98266	8.20096	9.87245	7.68041	8.23937	7.17377
18.76	22.8778	15.5858	16.5232	16.5942	22.1875	4.37101	2.41865	3.75693	4.99332	5.60919	13.1585		12.9393	6.64806	10.8569	5.15186	3.89305	7.76657			21.3087	6.92164	4.26051	5.0356		29.5903	0.233062	12.4354	17.6902	2.31694	1.61105	12.5743	6.77474	12.3293	5.56626	15.2407	6.47594		17.6296	21.7753	9.17423	14.7236	2.31892	3.0891	8.21797	10.0579	7.77211	8.27897	6.88607
19.0034	23.1917	15.5894	16.6155	18.6923	23.7771	4.35105	2.51525	4.16368	5.29209	6.08048	15.5597		12.8946	6.6772	11.3607	4.96629	4.03747	8.19506			20.0385	7.03756	4.1348	5.11268		28.5618	0.209208	11.1819	15.977	2.19766	1.66824	12.2266	6.53928	15.6063	5.66271	14.2071	6.20866		17.5762	22.6381	9.46818	15.2404	2.50612	3.2395	8.3809	10.5634	7.90377	8.8312	7.0888
18.1304	21.7088	15.1656	16.4197	19.6427	25.0357	4.29815	2.51062	4.56945	5.68486	5.99713	16.9177		12.9173	6.37586	11.5651	4.63636	3.95036	8.06925			17.9836	6.87475	3.7461	5.34994		27.7064	0.215142	10.2601	14.7043	2.12345	1.71215	12.9782	6.28457	21.3011	5.62696	13.3349	5.99576		17.0939	22.7908	9.41828	15.1452	2.62978	3.34668	8.42683	10.9251	7.91812	9.129	7.1494
16.7041	19.9081	14.3359	15.8966	20.3385	26.7748	4.25187	2.41048	4.8942	6.18943	5.99185	17.8162		12.9911	6.01027	11.4607	4.4756	4.04921	7.75835			17.252	6.52184	3.47043	5.56906		26.1711	0.212164	9.31082	13.0552	2.11358	1.69291	12.7347	5.98107	28.202	6.00618	11.8915	5.95667		17.1215	22.3875	9.31678	14.8972	2.83781	3.59625	8.30214	11.3913	8.11494	9.20769	7.17106
15.9592	18.4105	13.7207	15.0112	21.67	30.1687	4.27169	2.39766	5.21682	6.76634	6.17782	19.1871		12.345	5.61042	10.6969	4.39986	3.96091	7.47219			17.1841	6.03573	3.26422	5.48297		25.1171	0.236691	9.04268	12.5469	2.22466	1.73445	14.001	5.98278	33.618	7.19503	11.4016	6.07113		17.0137	21.7906	9.06185	14.6796	2.92639	3.63198	7.86359	11.4976	8.16444	8.55686	6.97797
14.8265	16.0972	13.2544	13.7001	22.6151	32.58	4.15718	2.37861	5.71599	7.38231	6.09733	20.2584		11.242	5.24058	9.99645	4.36474	3.8362	7.37012			17.4341	5.50698	3.25529	5.19511		24.2751	0.252839	8.78771	11.3083	2.28714	1.81606	15.076	5.9457	41.6639	8.08366	11.1681	5.9144		16.9152	21.3128	9.12156	14.813	2.96092	3.61481	7.67061	11.3584	8.18463	8.41284	6.80218
12.935	13.4197	12.8143	12.1251	22.6132	33.8684	3.927	2.43437	6.15055	8.26057	6.18366	21.0219		10.4899	4.97317	9.31503	4.09845	3.6692	7.49272			16.9072	5.04622	3.02274	4.80733		24.8324	0.315904	8.5779	10.1986	2.36486	1.91046	17.4472	6.05848	52.428	9.02636	12.1105	5.67875		15.8789	20.0089	9.19083	14.3502	2.96562	3.47494	7.38906	10.8279	7.80493	8.32372	6.75504
11.037	11.0551	11.8885	11.0991	22.109	34.463	3.68381	2.43091	6.27664	9.18975	6.20752	21.4935		10.2395	4.93329	8.6047	3.66495	3.50443	7.64733			15.2132	4.73422	2.72065	4.4255		22.6804	0.388298	7.67132	8.68961	2.47682	1.90743	19.7936	6.12749	59.0256	9.66959	12.3468	5.14732		14.9051	19.5193	9.56753	13.7211	3.0282	3.50319	7.0006	10.7173	7.98956	8.67056	6.95271
9.42837	9.7346	10.6418	10.2291	22.6357	35.2047	3.70656	2.57461	6.84596	9.94282	6.45489	23.0013		10.1703	5.43962	8.43219	3.42447	3.58115	7.51667			13.4275	4.56652	2.53442	3.94729		19.985	0.425627	6.98735	7.15394	2.73604	2.00407	21.8105	6.10542	62.2473	10.0087	11.7769	4.92492		13.8312	19.3224	9.71793	12.6363	3.07355	3.63459	6.3987	10.8061	8.29233	8.98313	7.17558
7.73105	8.70545	8.69474	8.8607	23.0389	35.2295	3.7228	2.74598	7.34694	10.1127	6.51386	23.3725		10.2275	5.92459	8.00966	3.3208	3.635	7.06033			12.1	4.35641	2.33006	3.56184		17.6805	0.486423	6.51719	5.96174	2.95339	2.183	24.8076	5.98232	62.5579	10.1582	11.3441	4.98888		12.4783	18.5502	9.6305	11.3076	3.10216	3.84739	5.84806	11.3563	8.64097	9.38685	7.58854
6.64422	8.20352	7.33534	8.1787	24.1571	35.1575	3.79209	2.93168	7.60948	10.0448	6.41894	22.6199		10.1763	6.3256	7.48355	3.67587	3.81393	7.0044			12.1293	4.51773	2.3387	3.5158		16.305	0.531213	5.59749	5.35064	3.11075	2.21059	27.8745	5.79186	68.2146	10.4987	10.2525	4.93313		11.1485	16.5372	9.44326	10.197	2.98974	3.94778	5.5686	11.7519	8.91982	9.57258	7.86774
5.66286	7.22073	6.70819	8.00532	25.341	35.2581	3.63215	2.9318	7.41455	10.1136	6.30934	20.8622		9.88788	6.33608	6.63863	4.04631	3.81014	6.75724			11.5983	4.63208	2.15655	3.24769		15.935	0.5949	5.0988	5.34779	3.43784	2.12965	31.9079	5.80416	74.7139	11.1635	10.2943	4.99165		9.96232	14.089	10.2317	9.53182	2.95261	3.91766	5.79312	12.3669	9.07619	9.9883	8.20635
5.13299	6.60969	6.49208	8.55194	26.1914	35.9653	3.37616	2.93078	7.18667	10.3783	6.59809	18.9179		9.45424	6.41233	5.49519	4.49139	3.78094	6.97235			11.5277	4.87444	2.07979	3.29556		14.5906	0.686697	4.54165	4.63215	3.855	1.94707	34.2247	5.67131	74.4146	11.1947	10.7562	4.7509		9.14318	12.142	11.8199	8.87715	2.98213	3.82152	6.05543	13.5197	8.85715	10.9399	8.3856
4.71843	6.31755	5.80904	8.67195	25.7228	36.3766	3.06844	2.81112	7.23288	10.2687	6.61306	16.5071		9.01366	6.23219	4.67187	4.73972	3.62564	7.04081			10.9009	4.92298	1.90583	3.32236		14.5715	0.773566	4.21923	4.286	4.38324	1.99965	34.769	5.43173	69.4953	10.7089	11.4232	4.594		8.33256	11.3145	13.0976	8.42096	3.19145	3.82375	6.11121	14.9822	8.65799	12.2646	8.42739
4.5118	6.35896	5.34015	8.36969	25.2158	36.46	2.92897	2.77635	7.07267	9.95001	6.57542	14.4491		9.12723	5.79874	4.32447	4.76504	3.52429	6.69358			9.97579	4.68343	1.84387	3.25745		13.6298	0.814058	3.72099	3.58606	4.6661	2.10782	34.0423	5.2335	61.6899	9.56592	11.3283	4.28641		7.30762	10.2352	14.0245	8.56958	3.35407	3.88885	6.12413	16.6473	8.49085	13.2995	8.32995
4.36412	6.63113	5.57183	8.11387	26.013	35.8023	2.9329	2.84734	6.65443	9.73809	6.53401	12.6559		9.07371	5.47643	3.93674	4.54241	3.4841	6.54906			9.21866	4.29156	1.79981	3.35192		13.6634	0.879836	3.53465	3.49391	4.76058	2.11827	36.6747	5.30321	57.1122	8.76075	11.146	4.16182		6.0252	9.27651	14.9429	8.97707	3.24414	3.98295	6.08288	18.3944	8.331	13.4783	8.30893
4.20743	6.91792	5.56748	7.97255	25.7142	33.9415	2.76373	2.78583	6.02316	9.3199	5.92595	10.6215		9.01389	5.22589	3.58855	4.38421	3.51679	6.45124			8.67732	3.85698	1.83734	3.48593		13.2594	0.994803	3.47031	3.30704	4.70069	2.05602	41.6882	5.28683	54.1872	8.66461	11.532	4.20406		5.00616	8.88532	16.5416	9.12058	3.13009	4.23873	6.27891	19.6679	8.28347	13.6973	8.2369
4.28477	7.31516	5.69328	7.99505	24.226	32.2295	2.65358	2.68413	5.89099	8.51912	5.32179	9.55519		8.17652	4.99558	3.27254	4.47663	3.55674	6.52033			8.75355	3.675	1.76101	3.26863		12.4571	1.13462	3.46838	3.31316	4.79181	1.89131	45.1191	5.10878	53.511	8.58132	12.7281	4.10623		4.32371	8.96392	17.7848	8.82107	3.04234	4.52233	6.73591	19.9944	7.88805	13.7066	7.84316
4.39594	6.92065	5.60401	7.74151	22.9209	30.749	2.52176	2.55005	6.08542	7.60899	4.88331	8.69527		7.43755	4.65185	2.93175	4.42315	3.3864	6.52968			9.16259	3.62905	1.72293	3.03217		12.0843	1.26068	3.47937	3.33852	5.05637	1.78872	45.9315	4.78376	50.5837	8.29202	14.022	3.96911		3.95252	9.35264	18.7875	8.70362	3.07846	4.85082	7.33071	19.7333	7.70592	13.2631	7.30209
4.65042	6.44936	5.50561	7.42621	22.4196	28.6719	2.40535	2.47102	5.95745	6.92837	4.72605	8.29063		7.17921	4.2757	2.55073	4.26254	3.31866	6.69103			9.17183	3.70102	1.67079	2.85168		11.0029	1.27663	3.33982	3.05825	5.18176	1.76177	44.225	4.57416	44.5218	8.25082	15.1448	3.67839		3.43874	9.17999	19.6551	8.81981	3.12436	5.03242	7.5654	19.4444	7.62047	12.3614	6.87872
4.39492	5.81626	5.28708	6.75855	22.5256	25.4305	2.24947	2.32566	5.531	6.49206	4.51814	7.58882		6.96186	4.08065	2.11554	3.83313	3.24355	6.83849			9.14178	3.94128	1.67398	2.82079		10.5348	1.24638	3.4393	3.08573	5.12277	1.7119	43.5922	4.76921	39.164	7.97534	15.8155	3.54983		3.17627	9.2384	20.4415	9.41006	3.02498	5.06324	7.37183	19.3241	7.34755	11.3291	6.77546
4.44788	5.39836	5.13202	6.35436	22.195	22.5958	2.32371	2.25227	5.06627	6.23689	4.26464	6.9851		6.77508	3.85282	2.01621	3.50271	3.15801	6.66834			8.67632	4.06296	1.77302	2.84636		10.0772	1.26394	3.36413	2.67102	4.7618	1.62868	41.9137	5.03438	33.585	7.47807	15.5054	3.54743		3.19314	9.26197	20.3245	9.58972	3.05043	4.90606	6.96163	18.7697	7.44812	10.8358	6.19175
4.33693	4.73656	4.86334	6.11235	20.7137	20.7692	2.39917	2.13369	4.74843	5.60547	4.01891	6.80305		6.27151	3.66659	1.97162	3.50903	3.29036	6.42371			7.65543	4.04745	1.86454	2.74866		10.0698	1.29669	3.2463	2.75902	4.42234	1.65187	39.9157	5.05101	29.7833	7.36803	15.1861	3.51067		3.09934	9.47429	18.6732	9.38812	3.18948	4.68852	6.95313	17.169	7.48356	10.5621	5.43055
4.13447	4.16143	4.66717	6.01321	19.56	20.6187	2.45279	2.1029	4.54902	4.91596	4.09087	6.71368		5.84213	3.47983	1.79342	3.4512	3.28865	6.22176			6.98386	3.80206	2.03557	2.56715		9.45153	1.26914	2.69644	2.56228	4.14556	1.69962	37.8067	4.86708	26.5251	6.99617	14.9273	3.36407		2.94826	9.75452	16.8998	8.87007	3.2243	4.4955	7.37708	14.8282	7.67904	10.382	4.76538
3.69798	3.87448	4.41443	5.71989	18.5639	20.239	2.40068	2.08865	4.38644	4.42813	4.1055	6.42033		5.34947	3.39749	1.61374	3.18091	3.21971	6.37297			6.57194	3.57384	2.0539	2.38532		8.834	1.22193	2.44973	2.72357	4.04914	1.74847	35.5314	4.97586	24.6537	6.81945	15.959	3.51472		2.85938	10.1343	15.7493	8.75976	3.20467	4.4201	7.82775	13.0003	8.30488	10.5757	4.63373
3.30779	3.60637	4.02715	5.24504	18.4874	18.9994	2.40944	2.16042	4.34009	4.26862	4.04797	6.67405		4.98962	3.41542	1.48429	2.72119	3.1996	6.51268			7.03426	3.59179	1.97139	2.45117		7.5581	1.13752	2.39107	2.69427	3.91562	1.75821	34.3863	4.99552	22.0328	6.62662	16.0445	3.72298		2.80093	10.4322	14.8725	9.22885	3.17393	4.24939	7.8432	12.2425	8.58694	10.7653	4.66993
3.10023	3.19884	3.60516	4.67795	17.8767	17.7711	2.63206	2.24885	4.08627	4.22219	3.84023	6.73161		4.67146	3.34647	1.50592	2.30561	3.35745	6.24691			7.48702	3.62551	1.88305	2.52426		6.80243	1.0514	2.31907	2.59723	3.63355	1.75985	32.1538	5.04641	19.1103	6.91353	14.9544	3.9118		2.68921	10.241	13.1299	9.71268	3.27376	3.91718	7.34239	12.0048	8.56036	10.5124	4.44134
2.77906	2.70464	3.10807	4.27599	16.7391	17.339	2.8109	2.27515	3.76571	3.97452	3.47918	6.49146		4.25665	3.23565	1.50717	2.08035	3.55704	5.88293			7.49112	3.76138	1.84497	2.60063		6.47437	1.01924	2.16574	2.54977	3.31088	1.76761	29.1331	5.07954	16.2822	7.40771	13.3426	3.86923		2.75157	9.73985	11.5477	10.4165	3.41351	3.65833	7.03442	11.6515	8.37432	10.417	4.18306
2.6527	2.40201	2.88469	4.00151	15.8931	17.4284	3.06802	2.28557	3.51335	3.68784	3.29	6.09807		3.65684	3.03816	1.39832	1.94981	3.43286	5.36292			7.38757	3.90917	1.79462	2.63948		6.27143	0.968507	2.06966	2.56643	2.98846	1.79637	26.1789	5.10136	13.7128	7.36645	11.9628	3.52718		2.70755	9.28203	9.94069	10.5353	3.52658	3.44404	7.0101	10.83	8.34428	10.6538	3.80973
2.40379	2.16406	2.62194	3.7061	14.5505	17.5346	3.09536	2.2958	3.24479	3.48916	3.08138	5.69935		3.18452	2.95528	1.28352	1.84139	3.34406	4.86574			7.12328	4.14656	1.80577	2.72006		6.29696	0.898489	2.29046	2.95568	2.7448	1.87318	22.9346	5.20724	12.1799	6.92347	11.4919	3.39162		2.59301	9.10716	8.77604	10.3946	3.60584	3.3422	6.98781	9.94281	8.32916	10.7444	3.6694
2.28591	2.15391	2.44488	3.75652	13.8624	17.8654	3.10414	2.37267	3.09321	3.35065	2.92001	5.99104		2.82365	2.91114	1.19588	1.66962	3.37143	4.56783			7.02756	4.26126	1.80078	2.72263		5.91181	0.814822	2.2284	2.78346	2.4843	1.87996	19.9952	5.08192	10.7993	6.15059	11.126	3.41083		2.61236	9.20332	8.48575	10.3007	3.64659	3.27571	6.9581	9.63063	8.63891	11.0608	3.67017
2.03738	1.97181	2.15725	3.49243	12.7056	18.0939	3.17608	2.35289	2.92535	3.19231	2.79089	6.01674		2.56257	2.88148	1.21861	1.49744	3.52366	4.42827			6.95651	4.10455	1.83448	2.68085		6.32471	0.773978	2.26526	2.9651	2.48485	1.84641	18.6339	5.03777	10.8813	5.73026	11.1053	3.6916		2.68276	8.86393	7.74689	9.85647	3.56253	3.23676	6.68742	9.09871	8.99701	10.9794	3.63568
2.00733	2.02315	2.05584	3.18138	12.361	19.1284	3.55318	2.37158	2.93582	3.22616	2.85784	6.16857		2.44694	2.9242	1.25064	1.39739	3.59009	4.48546			6.84185	3.9708	1.8585	2.69489		5.85579	0.763384	2.1998	3.02468	2.46718	1.74316	17.8455	5.08509	10.2167	5.3297	10.3245	3.82725		2.65882	8.3001	7.20189	8.81527	3.36104	3.29078	6.3246	8.79088	8.82135	10.5759	3.55303
1.87206	1.9503	1.93505	2.75288	12.1391	19.3658	3.88912	2.23936	2.86108	3.15766	2.74099	5.96654		2.25496	3.01157	1.2449	1.30363	3.55821	4.73737			6.91822	3.97569	1.89525	2.67175		5.77739	0.730222	2.46638	3.50818	2.45396	1.67723	17.2691	5.26418	9.82193	5.09828	9.88598	3.93281		2.55468	7.99497	6.3893	8.0427	3.17102	3.48642	6.25807	8.8675	8.27213	10.0934	3.58886
1.84857	1.90218	1.74966	2.52252	11.3051	19.5032	3.90332	2.28043	2.77587	3.15493	2.74601	5.88088		2.11046	2.94018	1.21752	1.2239	3.46219	5.11595			7.23453	4.14727	1.87796	2.45779		5.30468	0.680628	2.60157	3.60094	2.45523	1.62871	16.3972	5.17813	9.34266	4.67112	9.21898	4.02803		2.45871	8.00392	5.40379	7.70678	3.16317	3.61393	6.12827	9.37319	8.05168	9.80945	3.66619
1.75637	1.82996	1.5968	2.37568	10.2468	19.0679	3.90638	2.41453	2.73156	3.09201	2.73194	5.64288		1.94527	2.96745	1.22491	1.21039	3.39156	5.41074			7.96751	4.33431	1.82844	2.21112		5.21835	0.617702	2.618	3.66016	2.3873	1.67952	14.7653	4.92939	9.22277	4.47768	9.37549	4.02137		2.28889	7.86284	4.65343	7.6762	3.14922	3.70884	5.88404	9.86967	8.01826	10.0456	3.66124
1.71311	1.83937	1.52734	2.3267	8.80503	18.3096	3.74054	2.5622	2.65536	2.93751	2.7658	6.04759		1.83671	3.01151	1.22885	1.20591	3.41585	5.55352			8.5752	4.53631	1.76694	2.09932		5.22262	0.555497	2.72307	3.97311	2.38999	1.8122	12.8029	4.63355	9.15526	4.41867	10.0564	3.94415		2.21549	7.56534	4.44999	7.65594	3.11088	3.80123	5.62644	9.83296	8.02489	10.2976	3.7035
1.67633	1.85977	1.54934	2.33721	7.91157	17.5128	3.59133	2.64639	2.6174	2.80954	2.94294	6.36823		1.77823	3.02189	1.21347	1.19933	3.30545	5.55913			8.97191	4.74723	1.75921	2.14863		4.99323	0.514042	2.82747	4.24051	2.21808	1.87293	11.9035	4.52017	8.877	4.2407	10.882	3.86353		2.11957	7.26329	4.34652	6.9764	3.11151	3.85151	5.37681	9.6828	7.9237	10.1226	3.74
1.58194	1.87512	1.63705	2.40372	7.51226	16.4432	3.41372	2.56103	2.58072	2.74158	3.04983	6.57196		1.55545	2.94009	1.17462	1.13535	3.16975	5.47246			9.02433	4.74342	1.76994	2.17552		5.35758	0.500418	3.00401	4.90044	2.09082	1.92228	12.2952	4.57439	8.87289	4.54331	11.8399	3.93356		2.03498	6.78159	4.15555	6.60052	3.05853	3.88279	5.3785	9.53724	7.44896	9.73069	3.76459
1.58249	1.90448	1.71384	2.49844	7.39426	15.722	3.27995	2.37217	2.53141	2.80523	3.11642	6.72891		1.45495	2.89606	1.13481	1.10025	3.09602	5.62396			9.49288	5.06066	1.87098	2.26037		5.27773	0.481289	2.80779	5.33873	2.07944	1.88484	12.5636	4.41861	8.40989	4.86445	11.8658	3.98355		1.85403	6.3904	3.96019	6.25799	3.06307	3.65432	5.63798	9.81359	7.2135	9.52976	3.70712
1.44085	1.87527	1.58547	2.42699	7.31044	14.7856	3.28273	2.11259	2.45481	2.79291	3.19115	6.6349		1.41283	2.86418	1.08977	1.106	3.02869	5.97055			10.0708	5.43982	1.93233	2.41938		5.93633	0.462336	2.86268	6.14026	2.06599	1.82345	12.8522	4.39828	8.90138	5.43496	11.7674	4.11413		1.80991	6.29455	3.69377	5.96816	3.06225	3.49225	5.88428	10.1849	7.09791	9.63494	3.83201
1.56569	2.12629	1.64752	2.51058	7.10776	14.5309	3.21481	2.05031	2.47764	2.72815	3.47525	7.31846		1.43722	2.82154	1.09415	1.23287	2.97943	6.39536			10.4889	5.67175	1.98151	2.51419		5.83956	0.435435	2.95734	6.36111	2.00484	1.71837	13.0506	4.42013	8.89383	5.87718	10.6892	4.1012		1.82328	6.24033	3.4767	5.42318	2.99915	3.3005	5.69179	9.80638	6.72186	9.35959	3.85393
1.56257	2.40322	1.74135	2.5182	6.8219	14.3054	2.99019	1.99651	2.44069	2.66005	3.61306	7.48613		1.40771	2.79596	1.08385	1.36442	3.00061	7.01798			10.6808	5.84034	1.9806	2.53547		6.23748	0.407358	3.4045	6.67439	1.91925	1.64706	13.7682	4.65371	9.34906	6.3454	10.8213	4.08912		1.93571	6.50862	3.40204	5.02067	2.99201	3.22414	5.4708	9.28675	6.75241	9.29385	3.87716
1.84627	3.00264	2.0009	2.88104	6.61586	14.3932	2.74752	2.02401	2.41146	2.71481	3.58578	7.43339		1.35071	2.79674	1.09543	1.48155	3.16162	7.90172			10.998	5.85318	2.05667	2.50067		6.32356	0.393775	3.69586	6.87552	1.84891	1.654	13.8827	4.74407	9.55673	6.70518	11.038	3.97553		1.91684	6.57891	3.62763	5.11275	3.04068	3.31347	5.26546	9.17485	6.77415	9.30376	3.76079
1.86775	3.34353	2.13633	3.27022	6.23376	14.518	2.53567	1.91636	2.3711	2.7377	3.27733	6.31986		1.35782	2.83412	1.12618	1.44166	3.27982	8.32568			10.9759	5.73271	2.18385	2.4153		6.61959	0.396745	3.83667	7.31707	1.83402	1.64429	14.2124	4.78617	10.1307	6.99768	11.3259	3.94369		1.93243	6.58635	3.89102	5.26237	3.0733	3.34216	5.1228	9.4728	6.4823	9.13246	3.52226
1.94909	3.829	2.24037	4.03562	6.29152	14.7681	2.40517	1.84872	2.35714	2.82158	3.11269	6.04675		1.35102	2.86904	1.17071	1.31587	3.36571	7.94612			10.8806	5.64131	2.24566	2.3065		6.82328	0.414816	3.94945	7.56254	1.83135	1.61363	14.7038	4.74589	10.5597	7.03033	11.2059	3.91714		1.92708	6.57928	4.05704	5.107	3.06449	3.32861	4.9391	9.92522	6.24932	8.73591	3.38258
1.96323	4.0692	2.15029	4.62365	5.99951	14.7678	2.24387	1.75344	2.30596	2.70327	2.95077	6.01223		1.35476	3.15008	1.26338	1.23388	3.45139	7.00604			11.2708	5.73062	2.30666	2.40409		6.5159	0.437295	3.89035	7.18536	1.87547	1.66383	15.109	4.57525	10.4723	6.8793	10.6491	3.73698		1.95857	6.6049	4.20646	5.02729	3.00324	3.37843	4.47456	9.98391	6.22114	8.33597	3.39372
1.99808	4.4006	2.07932	4.82262	5.96195	15.1558	2.03476	1.64103	2.35898	2.54801	2.95013	5.8047		1.30524	3.35706	1.30267	1.14108	3.49643	6.25295			11.5735	5.73658	2.23764	2.49703		6.51675	0.45768	4.02998	6.85387	1.95246	1.72954	15.9156	4.3701	11.0252	7.27489	11.36	3.61055		1.90811	6.58039	4.26496	5.24871	2.70275	3.37944	3.90647	9.5117	5.92078	8.03245	3.29222
2.07045	5.02138	2.10554	4.95244	6.01815	15.8257	1.83172	1.56241	2.4275	2.41254	2.95658	5.38249		1.41252	3.5883	1.36231	1.18066	3.58121	6.38539			12.1308	5.74789	2.28893	2.55014		5.82277	0.473791	3.99479	6.00797	1.96276	1.70118	15.3588	3.96903	11.7539	7.64943	12.5909	3.43503		1.88404	6.62799	4.50881	5.4112	2.40437	3.30129	3.56686	8.94978	5.43958	7.79403	3.12321
1.84958	5.64115	2.22542	4.95135	6.0006	16.7811	1.66808	1.43703	2.46975	2.33641	2.94515	4.96605		1.46364	3.73497	1.29513	1.14845	3.51426	6.64789			12.0676	5.62182	2.26444	2.59346		5.89202	0.472497	4.05208	5.6653	2.08954	1.74076	14.2209	3.94667	13.1024	8.09923	14.6786	3.54232		2.04762	6.89687	5.0382	5.55962	2.2388	3.21179	3.52311	8.39047	5.07642	7.88807	2.98381
1.70845	6.17597	2.39427	4.96051	5.90483	17.4203	1.58577	1.31581	2.48172	2.35614	3.08449	5.57306		1.56936	3.92677	1.26994	1.30434	3.4566	6.59997			12.4685	5.3674	2.49778	2.72582		5.48709	0.44742	3.80103	5.1074	2.22427	1.86399	12.8323	3.91525	13.1719	8.23979	15.615	3.6106		2.12993	6.93574	5.47212	5.50557	2.23169	3.22869	3.60344	7.79583	4.90222	7.89938	2.96529
1.59138	6.23613	2.35526	4.74097	5.52559	17.4817	1.52512	1.13485	2.36359	2.29522	3.18807	5.799		1.56613	3.97072	1.23954	1.38178	3.49156	6.24044			12.4474	4.95703	2.71635	2.88254		5.81038	0.456525	3.59769	4.93494	2.37549	2.0921	12.9413	3.89278	13.5167	8.19443	16.7975	3.78209		2.27191	6.94965	5.85899	5.38121	2.33604	3.45836	3.73422	7.52318	4.8569	8.03453	3.31245
1.77997	6.29164	2.55705	4.52839	5.54968	17.7638	1.50598	1.08033	2.28335	2.27495	3.38912	6.20119		1.66034	4.1206	1.29297	1.45929	3.75395	5.99524			12.9448	5.11136	3.13811	3.20725		5.40206	0.465591	3.17985	4.43214	2.49682	2.26259	13.3255	3.70137	13.2928	7.98806	17.1153	3.91902		2.25231	6.90049	5.90712	5.31897	2.26629	3.56247	3.73353	7.54765	4.75317	8.23138	3.56446
1.6722	6.28916	2.52655	4.23819	5.20924	16.8919	1.42336	1.00176	2.1337	2.14546	3.34475	6.19216		1.68479	4.21017	1.338	1.49509	3.92534	5.93811			12.7532	5.4498	3.20741	3.47592		5.22117	0.467963	2.88791	3.8317	2.56395	2.37406	12.7521	3.47851	13.6301	7.85347	17.347	3.93864		2.32058	6.8865	5.94699	5.29642	2.16087	3.47398	3.6829	7.45298	4.93814	8.68677	3.82047
1.66806	6.55161	2.53741	4.12592	5.13793	16.3484	1.40483	1.01438	2.21297	2.16713	3.47917	6.77791		1.82	4.37027	1.37185	1.54372	3.95578	6.13913			12.7532	5.84299	3.2671	3.86348		5.05706	0.448791	2.69643	3.39197	2.64301	2.41967	11.7835	3.36914	14.2655	7.76068	17.5313	3.9237		2.24253	6.60533	6.05366	5.16189	2.11336	3.28482	3.73891	7.0528	5.02121	9.01817	4.04986
1.46601	6.60722	2.44721	3.82647	4.83746	15.0492	1.38854	0.924861	2.37119	2.0993	3.54691	7.04879		2.05235	4.71335	1.40955	1.65444	3.82614	6.22404			12.7574	6.26624	3.35459	4.07199		4.53811	0.407338	2.55364	3.15833	2.76407	2.40385	11.0763	3.17381	14.8627	7.4362	17.5468	3.83084		2.20882	6.65123	6.3772	5.15708	2.22089	3.31908	3.90535	6.59197	5.2416	9.17815	4.31377
1.5376	7.14378	2.57728	3.81827	5.12879	14.2251	1.39365	0.909384	2.51479	2.09923	3.64758	7.54962		2.57185	5.1499	1.51797	1.69253	3.62931	6.43698			12.4452	6.63894	3.50605	4.17005		4.87295	0.407614	2.71568	3.54204	2.77137	2.37846	11.1061	3.09735	16.0292	7.09232	18.4822	4.21047		2.00708	6.31606	6.5586	4.85198	2.25387	3.28485	3.83911	5.81437	5.08761	8.73759	4.3394
1.48708	7.48677	2.78865	3.79547	5.10639	13.8343	1.3344	0.848326	2.45165	2.01005	3.54624	7.73572		2.94579	5.58247	1.56733	1.67595	3.55429	6.50236			12.8982	6.69036	3.93428	4.31048		4.47141	0.415956	2.55781	3.55363	2.67002	2.29693	11.0669	3.06618	15.7717	6.6928	18.5425	4.86253		2.17819	6.15124	6.57659	4.74875	2.25143	3.25904	3.79509	5.56891	5.20993	8.75943	4.52938
1.5482	7.9766	3.09011	4.05247	4.93044	13.751	1.34549	0.89046	2.37211	2.01597	3.50239	8.18887		3.0961	5.84877	1.54562	1.7088	3.59404	6.36508			13.3329	6.46023	4.25843	4.41635		5.2322	0.42977	2.58171	3.8697	2.70893	2.29635	12.0322	3.25036	16.5019	6.5769	19.8798	5.15175		2.23129	5.89027	6.44241	4.65224	2.22465	3.15707	3.74561	5.51715	5.15018	8.84364	4.68898
1.75659	8.88553	3.50871	4.50395	4.69488	13.8633	1.44397	1.02497	2.3518	2.09629	3.4727	8.85211		3.42356	5.96715	1.60376	1.90475	3.71548	6.37986			14.7228	6.45015	4.90914	4.53557		5.09587	0.439995	2.28302	3.45725	2.71831	2.20929	13.2128	3.38394	17.1956	6.37464	20.6893	5.10221		2.37515	5.95485	6.17384	4.94005	2.30695	3.072	3.84252	5.90409	5.05987	8.82167	4.9384
1.95093	10.0796	3.95117	5.0351	4.55323	13.5376	1.57875	1.10517	2.42115	2.02823	3.48799	8.88493		3.77683	6.08182	1.67584	2.222	3.77078	6.13739			15.1597	6.2653	5.10431	4.54949		5.66626	0.454439	2.33826	3.48749	2.79884	2.12642	14.8532	3.5874	18.3748	6.61327	21.7263	5.4054		2.24775	5.75075	5.74707	4.96254	2.27145	2.96881	3.65037	5.96976	5.14197	8.22212	4.95565
2.36885	10.9772	4.24046	5.64086	4.82545	13.0516	1.73409	1.21344	2.6266	2.03522	3.65872	8.95888		4.51885	6.85971	1.88402	2.63257	3.84853	5.88902			15.6359	6.30696	5.30095	4.77693		5.78474	0.445672	2.33811	3.38791	2.75399	2.04984	15.6728	3.47768	18.4858	6.64191	21.6367	5.73178		2.19776	5.89566	5.65697	5.0976	2.28038	2.8944	3.52787	6.01111	5.5037	7.87191	5.01223
2.42518	11.0944	4.18152	5.81044	4.68361	12.0472	1.75669	1.18243	2.6869	1.98724	3.75829	8.63623		4.70939	7.18803	1.97996	2.60151	3.75427	5.36791			15.3602	5.76952	5.40889	4.97563		6.12793	0.42045	2.39783	3.59461	2.73244	1.98845	16.5881	3.46444	18.0015	6.76231	21.7138	6.18929		2.1157	6.2446	5.60022	4.91988	2.20399	2.81594	3.53693	5.97366	5.53568	7.70518	4.75882
2.9698	11.5228	4.4995	6.14349	5.23181	11.6052	1.7739	1.2756	2.78254	2.06377	4.0695	9.41547		5.00076	7.32905	2.31216	2.70731	3.79885	5.1537			15.9751	5.66357	6.04912	5.41171		6.86829	0.390294	2.31408	3.67471	2.74922	1.92819	17.7343	3.47115	17.3715	7.11821	23.2761	6.49927		2.22915	6.97079	5.64412	4.82233	2.22228	2.92207	3.63348	6.12178	5.64614	7.85556	4.54578
3.35213	11.2759	4.71143	6.00729	5.17244	10.5353	1.72086	1.26066	2.74724	2.05073	4.10453	9.60102		4.92126	6.83786	2.49202	2.73056	3.6092	4.89255			16.0274	5.63043	6.35355	5.19651		7.10268	0.367442	2.09021	3.32879	2.81302	1.87978	19.2559	3.31038	16.6906	6.9972	24.3309	6.70157		2.51643	7.56671	5.87353	5.02024	2.37676	3.09942	3.62708	6.49034	5.62868	8.0073	4.54739
4.11044	11.5218	5.0295	6.22207	5.28303	10.5532	1.83991	1.34994	2.81963	2.15733	4.19242	10.7209		5.23814	6.57786	2.72136	2.90023	3.57307	4.97413			16.1706	5.20409	6.72844	5.35408		8.10069	0.377482	2.30278	3.47232	2.99042	1.88761	20.4337	3.27195	16.9628	6.74928	24.2297	6.87761		2.79941	8.18378	5.9311	5.36479	2.45005	3.19019	3.69552	6.3896	5.6716	8.09373	4.68224
4.46994	11.5955	4.96626	6.05994	4.91596	10.2145	1.88698	1.3185	2.70317	2.09344	3.89315	11.6895		5.34042	6.59814	2.8015	2.79178	3.43381	4.8206			15.9866	4.80059	7.00675	5.80695		8.29199	0.389498	2.37249	3.14533	2.94231	1.83844	19.5355	3.03315	16.5956	6.48255	22.8134	6.65355		3.10452	8.36764	5.69059	5.66806	2.43534	3.21135	3.80468	6.00735	5.94706	8.22776	4.78686
4.94567	11.5069	5.15089	5.66325	4.93823	10.5656	1.9902	1.41459	2.68156	2.0643	3.75411	12.5623		5.30844	6.88526	2.99711	2.60732	3.33435	4.9688			16.8678	4.83077	7.30072	6.41576		10.0114	0.404856	2.94704	3.60435	2.91288	1.86418	18.9447	3.16797	17.208	7.14144	23.9265	6.50413		3.20846	8.0236	5.24467	5.55106	2.31893	3.04563	3.79156	5.62513	6.11246	8.15762	4.59443
5.3154	10.9844	5.23177	5.2482	4.86751	10.6042	1.9654	1.45409	2.70041	1.98034	3.44404	12.4308		5.22031	6.84367	3.01917	2.46293	3.20334	5.40464			16.998	4.7417	7.45967	6.51832		10.1351	0.389464	2.86688	3.50854	2.78982	1.79309	17.6911	3.1107	16.5321	7.61422	24.0127	6.2584		3.55581	8.55967	4.87535	5.77323	2.31039	3.0221	3.84655	5.63628	6.40619	8.38051	4.49911
5.71943	10.7247	5.51908	5.32735	5.10477	10.6516	1.98015	1.5283	2.78028	2.08505	3.64593	12.1659		5.22297	6.62329	3.06157	2.41723	3.11096	5.78204			16.6612	4.64679	7.40731	6.74395		10.7638	0.389975	3.23047	4.47425	2.80405	1.8283	18.4387	3.19241	15.7496	7.73228	24.4509	6.47079		3.52638	8.60824	4.46581	5.77687	2.25531	2.86501	3.65712	5.35795	5.98693	8.14261	4.22837
6.1841	10.4191	5.52259	5.58559	5.52257	10.5821	2.09575	1.5576	2.85833	2.15977	3.94841	12.5377		5.55797	6.80746	3.25151	2.57343	3.15996	6.31989			17.5728	4.66367	7.41055	7.0488		11.0672	0.37234	3.2187	4.74654	2.74497	1.76877	18.2627	3.02269	14.0034	7.50754	23.3006	6.32259		4.16698	9.61498	4.56609	6.45857	2.31486	2.82065	3.80034	5.57452	6.39403	8.75804	4.47614
6.37151	10.2152	5.1917	5.50164	5.60506	9.80905	2.0788	1.50351	2.87	2.06515	4.13118	12.442		5.54226	6.87997	3.25801	2.45957	2.96645	6.71141			17.8584	4.35094	7.05352	6.70336		12.5262	0.380831	3.50871	5.44123	2.7693	1.62857	18.0961	2.98977	13.6188	7.43383	22.8643	6.17222		4.33717	9.8364	4.40341	6.50861	2.28697	2.67026	3.75327	5.46579	6.3579	8.46021	4.35705
6.73918	10.4143	5.29081	5.69216	5.87303	9.82639	2.04256	1.63739	2.94207	2.11964	4.47365	12.6893		5.8994	7.32467	3.49058	2.57045	2.99785	7.08067			19.2742	4.48941	7.19254	6.77227		13.6934	0.390984	4.05904	6.26804	2.70239	1.5053	17.6489	3.18055	13.7921	6.92175	23.8516	5.53725		4.80965	10.4685	4.50339	6.67952	2.41872	2.59431	3.93104	5.71544	6.88362	8.6045	4.55877
6.90543	9.63232	5.02713	5.50323	5.71092	8.98804	1.79379	1.57269	2.73194	2.00792	4.19313	11.9374		5.70615	7.00972	3.40735	2.63239	2.8466	6.73886			17.5184	4.22033	6.76094	6.43075		13.5836	0.376509	4.31137	6.75506	2.44164	1.3875	17.0097	3.10599	13.8101	6.00222	23.0606	4.70744		4.51664	9.96389	4.22345	6.20682	2.31246	2.33455	3.84955	5.2833	6.60186	8.00711	4.20609
7.92695	9.51589	5.36505	5.79595	6.65521	9.37952	1.77842	1.74963	2.74039	2.15589	4.40698	12.4367		6.46539	7.33207	3.782	3.31843	3.16602	6.79135			17.9577	4.84656	7.4278	7.09321		14.9983	0.37514	5.2129	8.21851	2.37076	1.43035	18.2474	3.25891	14.8174	5.61806	22.8059	4.54364		4.93774	10.6449	4.49667	6.74032	2.61621	2.4068	4.24021	5.53766	6.99577	8.8303	4.5626
8.11615	8.1901	5.02947	5.46719	6.5069	8.26563	1.74974	1.61701	2.52044	1.93768	4.00358	11.9273		6.26711	6.90949	3.51999	3.32502	2.91518	5.94028			17.1157	4.63444	7.04608	6.81058		13.9531	0.349456	5.13214	7.91475	2.15953	1.41292	17.5397	2.87401	13.8148	5.04863	20.7456	4.09751		4.78748	9.66437	3.9826	6.36705	2.43601	2.148	3.95354	5.0053	6.60641	8.44091	4.13396
8.91924	7.86131	5.65736	5.58896	7.73659	9.17473	2.02597	1.81463	2.75337	2.13644	4.49684	13.3803		7.04157	7.69341	3.8907	3.78365	3.18554	6.09822			19.7037	5.10402	7.5013	7.48128		15.8185	0.408502	6.18105	9.53707	2.37363	1.60244	19.5603	3.12307	14.7968	5.60513	22.5539	4.63087		5.41421	10.2552	4.21621	7.01001	2.58313	2.29761	4.11775	5.52428	7.02342	8.96974	4.64455
7.45506	6.43648	5.17202	4.67818	6.91931	8.19869	1.83493	1.59645	2.51567	1.91607	4.17041	12.3098		6.51805	6.77584	3.66515	3.48737	2.94618	5.1615			18.645	4.76977	6.6943	6.73431		13.8814	0.374652	5.46089	8.46206	2.14942	1.41767	16.9506	2.91441	12.0633	4.96773	20.6358	4.05154		5.29614	9.79124	4.08909	6.81825	2.43347	2.17854	3.7299	5.27587	6.72524	8.41655	4.66195
7.65455	6.73171	5.47696	4.91287	8.17805	10.2263	2.06758	1.9593	2.64757	2.25135	4.71955	12.3735		7.09529	7.16871	4.13378	3.84783	3.21001	5.58414			20.9923	5.13318	7.21308	7.0308		17.4601	0.427468	6.6844	10.8711	2.32925	1.50076	18.7899	3.35677	13.3197	5.4202	22.2153	4.69131		5.681	10.4542	4.4488	7.24947	2.5195	2.31821	3.72008	6.04214	7.20128	8.94149	5.2149
6.53366	5.8614	4.67942	4.15744	7.44477	9.78606	1.76618	1.8325	2.21723	2.05359	4.05379	9.9903		6.16075	6.3392	3.55081	3.40908	2.84573	5.06723			18.6181	4.5573	6.36901	5.94039		15.7141	0.356997	6.16355	10.0303	1.88233	1.21418	15.8773	2.85823	11.1453	4.40348	17.8111	4.04181		5.19613	9.49317	4.0506	6.44269	2.23138	2.1214	3.2862	5.78009	6.48997	8.29429	4.89603
[truncated: 25 more columns]

## Sheet: Advanced Walk
LES	RES	LMF	RMF	LEO	REO	LVL	RVL	LBF	RBF	LGL	RGL		LES	RES	LMF	RMF	LEO	REO	LVL	RVL	LBF	RBF	LGL	RGL		LES	RES	LMF	RMF	LEO	REO	LVL	RVL	LBF	RBF	LGL	RGL		LES	RES	LMF	RMF	LEO	REO	LVL	RVL	LBF	RBF	LGL
0.0219107	0.0128728	0.00532784	0.097857	0.00748312	0.0151834	0.0135482	0.00702729	4.07e-07	0.241596	8.68e-06	0.020002		1.05352	-1.73322	0.317738	0.725744	0.06661	0.054688	0.0275463	0.00620334	0.032175	0.0123728	0.0203002	0.385773		0.222819	0.143823	0.0102141	0.0187721	0.0109182	0.00781513	0.0187757	0.0127604	0.026835	0.0599255	0.0213266	0.0457542		0.216663	0.0576188	0.854961	0.020541	0.0174847	0.0542417	0.0145569	0.0144004	0.00815415	0.0178836	0.0388377
1.10205	0.575269	0.0966013	2.70034	0.387888	0.634288	0.202075	0.102933	0.196122	0.365575	0.369737	0.25763		4.27776	-0.812485	1.35411	2.31667	0.225011	0.259408	0.0981528	0.0233559	0.102478	0.067819	0.0639533	0.70877		1.937	1.42895	0.200782	0.206525	0.283761	0.388114	0.285989	0.146629	0.226017	0.33454	0.330292	0.338512		7.2064	2.38542	31.3991	0.575778	1.22464	2.92988	0.623006	0.454183	0.201102	1.66908	2.00279
5.04365	2.50445	0.405333	10.6868	1.72616	2.89673	0.792479	0.413505	0.787315	0.571118	1.57958	0.941794		20.094	5.52452	6.27865	10.3571	0.9719	1.08174	0.44837	0.10942	0.438046	0.339281	0.316927	3.12828		9.90359	6.58457	1.08703	1.13315	1.03767	1.75048	1.37499	0.706002	1.1431	1.48189	1.75163	1.75718		11.6229	3.83552	52.8935	0.975477	1.97347	4.84003	1.10012	0.607993	0.353334	2.64647	2.98783
3.85806	1.81332	0.290674	7.86685	1.22083	2.19545	0.551083	0.327705	0.591493	0.458933	1.15391	0.628069		19.6559	4.8084	6.80238	10.4565	0.964382	0.926051	0.436019	0.117541	0.489912	0.364544	0.338986	3.71945		8.95653	5.28637	1.00733	1.05293	0.835938	1.53169	1.2045	0.64151	1.24098	1.42816	1.61607	1.66346		11.6672	4.23852	52.7896	0.97742	1.93214	4.5543	1.09679	0.546721	0.388894	2.24306	2.88323
5.02032	2.38548	0.378955	9.42236	1.31803	2.43977	0.716255	0.391035	0.670525	0.567052	1.41729	0.798423		18.0723	4.27987	7.33308	10.1548	0.9645	0.983099	0.414406	0.11529	0.624367	0.362284	0.346915	3.51068		9.94606	5.44202	1.08793	1.09183	0.909842	1.85582	1.31137	0.707933	1.61082	1.59873	1.88882	1.78899		9.3905	3.8832	48.8232	0.856615	1.85326	4.53766	0.99876	0.591879	0.384049	2.18392	2.64
5.18255	2.32856	0.43823	8.99406	1.40809	2.04501	0.696095	0.378091	0.667207	0.598055	1.40861	0.858577		18.2304	2.43512	7.29696	10.0054	0.915373	1.00325	0.435036	0.117195	0.751361	0.295853	0.324835	3.29314		9.33489	4.64256	1.17808	0.971676	0.768857	1.43228	1.23416	0.662912	1.61883	1.46897	1.72311	1.67577		9.15046	3.72699	47.9592	0.856894	1.87862	4.26621	0.994632	0.542984	0.372419	2.48884	2.34231
4.92315	2.40895	0.482805	8.9347	1.3613	1.52339	0.687721	0.348424	0.704038	0.735737	1.28588	0.829262		19.5782	3.09593	7.67621	10.5658	0.965361	1.10609	0.452363	0.122311	0.726886	0.378481	0.324206	3.53802		10.4877	6.34095	1.34724	1.03195	0.87919	1.42356	1.33644	0.709182	1.23476	1.71511	1.96706	1.86807		10.7036	3.86869	49.8455	0.904653	1.93762	4.31546	1.03952	0.54419	0.362003	2.63046	2.29355
5.81078	2.80717	0.519608	8.96629	1.3844	1.43101	0.699022	0.377544	0.764311	0.719701	1.39985	0.860713		18.8657	2.87342	8.55554	9.90583	0.915808	0.897179	0.430484	0.128057	0.613809	0.375019	0.307595	3.45567		10.4207	6.63643	1.45262	0.967825	0.757762	1.20658	1.28296	0.657639	1.12193	2.00121	2.11396	1.70645		10.2648	3.91107	51.2775	0.899401	2.25648	4.42368	1.07605	0.59193	0.363946	2.73347	2.58987
6.47291	2.84297	0.565081	9.01264	1.45603	1.28458	0.735329	0.410611	0.7274	0.889085	1.49528	0.848871		20.9212	2.28162	10.163	10.7142	1.03968	0.889451	0.471736	0.13849	0.547531	0.367693	0.301329	3.28986		11.2728	6.42347	1.77448	1.05497	0.803434	1.34238	1.47208	0.691325	1.40724	2.3014	2.14139	1.75571		9.16584	3.80598	50.1615	0.843739	2.36909	5.01102	1.12962	0.55564	0.349627	3.02326	2.39349
6.44858	2.50363	0.508199	8.83905	1.35062	1.10439	0.711206	0.364804	0.733777	0.717267	1.50669	0.803348		19.4186	3.17058	9.52414	10.1687	1.10064	0.794454	0.471051	0.137085	0.421654	0.278805	0.314056	2.07177		11.6883	6.38389	1.88169	1.03036	0.824624	1.53874	1.41555	0.69148	1.32753	2.40931	1.95405	1.87091		8.70888	3.48242	49.4102	0.862823	2.53279	4.53876	1.1012	0.564487	0.355198	3.25021	2.2874
6.59192	2.44348	0.508295	8.85692	1.27512	0.948928	0.664856	0.351303	0.747692	0.470028	1.44366	0.735494		18.8332	3.41366	8.7314	10.0708	1.13987	0.847734	0.457147	0.134052	0.237992	0.178074	0.326712	2.00378		10.6729	5.94611	1.46822	0.973607	0.984418	1.74052	1.33474	0.665086	1.15237	2.42764	1.94973	1.80257		8.70811	3.22084	50.5127	0.888432	2.56179	4.02774	1.05851	0.608568	0.337874	2.78927	2.21918
6.85348	3.13958	0.628844	9.01523	1.16168	0.930964	0.709899	0.384378	0.909495	0.887308	1.37958	0.786084		17.4405	2.94974	7.54998	10.4025	1.128	0.842326	0.465041	0.136938	0.211175	0.173033	0.312407	2.07881		10.5392	6.24783	1.59962	1.04382	1.04914	1.67203	1.42299	0.698829	1.12322	3.06189	1.96512	1.73692		8.26855	2.89503	51.1623	0.971231	2.53878	3.86382	1.11979	0.797505	0.342812	2.62726	2.25164
5.80534	3.58863	0.58246	9.05775	1.14796	0.956095	0.73963	0.369111	1.06108	0.798809	1.38032	0.769702		14.9594	5.10564	6.49216	9.96201	1.23874	0.779357	0.456529	0.147835	0.204983	0.1907	0.306311	2.12779		9.80083	6.06419	1.64638	0.997013	0.95516	1.61553	1.30408	0.67808	1.06179	3.20313	1.69652	1.72403		7.47189	2.72131	50.7804	0.989937	2.46281	3.52634	1.14385	0.917949	0.372633	2.76592	2.2399
4.04343	3.43015	0.475974	8.82071	0.998795	1.10702	0.679166	0.379368	1.10536	1.09585	1.49109	0.732417		16.6996	4.81832	6.10294	10.0499	1.28015	0.936976	0.455081	0.166348	0.204522	0.245129	0.300996	2.12117		8.59106	5.52283	1.42888	0.916226	1.2152	1.42623	1.32721	0.662629	1.1764	2.67182	1.67357	1.65022		6.70516	2.05437	50.1987	0.994779	2.47473	2.77637	1.16297	1.04107	0.413889	3.36473	2.04843
3.157	3.9241	0.409462	9.26313	0.945028	1.43588	0.685788	0.389084	1.04727	0.746676	1.59371	0.729738		16.8945	4.10542	5.61632	9.68336	1.31579	0.969313	0.425171	0.165348	0.178457	0.261833	0.26324	2.19084		8.1427	6.41181	1.22661	0.879399	1.40717	1.52016	1.50881	0.710953	1.4476	2.40777	1.63112	1.62051		5.45264	1.77975	51.2761	1.02337	2.51991	2.11943	1.23608	1.2198	0.481932	3.27621	2.04278
2.03323	4.21289	0.340667	9.23839	0.84186	1.70692	0.771156	0.381586	1.32117	0.915535	1.5933	0.772225		15.1681	3.71664	5.34746	10.0952	1.44296	0.877527	0.415693	0.16879	0.166877	0.218256	0.291534	2.47526		8.12546	7.25798	0.94423	0.958866	1.25024	1.43592	1.38607	0.689989	1.53125	2.67838	1.49789	1.54541		4.66686	1.8432	50.8528	1.11924	2.58181	2.17038	1.5847	1.17452	0.545261	3.27123	2.14151
1.2424	3.86399	0.296163	9.0949	0.747008	1.95064	0.730494	0.380906	1.28237	0.645509	1.53746	0.792847		13.4607	3.91818	4.49025	9.98352	1.37503	0.861541	0.437628	0.249781	0.193802	0.177986	0.318468	3.11947		8.27328	6.88657	0.944942	1.05738	1.28238	1.25555	1.34876	0.702302	1.48279	2.77922	1.7071	1.49634		4.49922	1.76523	50.3768	1.09222	2.65044	1.94668	1.74712	1.19527	0.501145	3.35484	2.12583
0.89899	3.58499	0.284048	8.9706	1.01881	2.8671	0.67725	0.380512	1.30049	0.619208	1.59266	0.779539		11.8613	2.88382	3.75654	9.61439	1.31492	0.857196	0.447863	0.290933	0.208364	0.147696	0.362712	3.35078		7.5172	6.88247	0.935693	1.10538	1.23183	1.24876	1.3774	0.658004	1.97564	2.95371	1.97888	1.63853		3.86136	1.73266	51.4019	1.06928	2.35763	2.05868	1.29104	0.995997	0.422592	3.23691	2.16995
0.651449	3.60279	0.273389	8.86704	1.18292	3.6076	0.676125	0.400879	1.34613	0.757601	1.62905	0.825277		10.2513	2.16463	3.2764	9.3459	1.20011	0.920421	0.473588	0.234009	0.237009	0.134075	0.451803	3.09183		6.81258	6.63913	0.957896	1.21545	1.1202	1.32966	1.39532	0.684794	2.12215	4.07162	2.07715	1.83756		3.59449	1.64024	52.2872	1.11931	2.2542	2.03602	1.20077	1.17697	0.430504	3.07766	2.22892
0.551889	3.71654	0.276162	8.75427	1.18749	3.88478	0.664057	0.414588	1.4661	0.921185	1.48981	0.932997		9.28537	2.03538	2.77214	9.26604	1.0467	0.953058	0.456524	0.202287	0.270098	0.139995	0.567132	2.8727		7.0022	5.76595	1.1775	1.4272	1.13092	1.28855	1.34044	0.738101	1.98421	5.38333	2.01543	1.96389		3.3969	1.52072	52.5442	1.09921	2.49792	1.73019	1.16313	1.3583	0.463864	3.32862	2.39447
0.454858	3.85452	0.276451	9.0469	1.21025	4.31207	0.667188	0.414774	2.00096	1.26343	1.47235	0.924114		7.41021	1.18756	2.19612	9.63176	1.07644	0.965948	0.448239	0.264392	0.346942	0.154885	0.586996	2.72019		5.92894	4.91229	1.09924	1.45164	1.15215	1.20396	1.29322	0.738458	1.83669	6.69697	1.98805	1.87136		3.21878	1.39636	52.2476	1.11617	2.65398	1.81047	1.21763	1.34505	0.478808	3.19597	2.63843
0.433116	3.50647	0.27635	9.05674	1.51773	5.43844	0.687527	0.408058	1.62088	1.15202	1.47318	0.993489		5.95245	1.57876	1.73135	9.45647	1.20331	1.05561	0.450677	0.288994	0.405172	0.16606	0.704006	2.95532		5.63573	4.72694	0.944384	1.337	1.09035	1.25978	1.43627	0.790584	2.35996	8.11767	2.062	2.66685		3.66342	1.32127	52.4091	1.14831	2.5388	1.93473	1.20448	1.11471	0.525318	3.28812	2.68987
0.420304	2.77441	0.282881	8.76498	2.02913	6.17394	0.690879	0.422521	1.48125	1.4974	1.53174	1.01764		3.79706	1.47988	1.38524	9.12436	1.36742	1.34996	0.440737	0.307642	0.45371	0.214136	0.697416	2.79635		6.00606	4.67983	0.888065	1.24206	0.870949	1.48109	1.36581	0.885856	2.69077	10.7092	2.29275	3.63137		4.64646	1.23088	52.0791	1.13728	2.43145	2.31739	1.12534	1.31601	0.55076	2.80333	2.78152
0.393091	1.86358	0.276895	8.78598	2.39638	6.54266	0.650093	0.398995	1.60894	1.09544	1.44754	1.05469		2.85704	1.4154	1.36327	9.18208	1.45219	1.82987	0.453034	0.286682	0.458834	0.235728	0.786042	2.30669		5.54667	4.32868	0.75934	1.1464	0.742253	1.93065	1.42719	0.998376	2.62152	14.105	2.23333	4.69997		4.84415	1.44518	52.6915	1.17663	2.43267	3.00371	1.16718	1.77526	0.608646	2.91739	3.02086
0.350549	1.26395	0.26028	8.95474	2.86704	6.17197	0.66937	0.408531	1.54198	0.852035	1.41959	1.05754		2.29423	0.702231	1.2925	8.90745	1.34002	2.68031	0.451166	0.265808	0.435271	0.198707	0.843756	2.07616		4.64958	3.76779	0.70083	1.06772	0.874872	2.57935	1.41719	1.07204	3.169	15.5801	2.33765	6.41864		5.06287	1.60269	52.7273	1.26916	2.49613	3.53792	1.07826	2.22837	0.754104	3.74436	2.96783
0.375674	1.01295	0.268432	9.16636	2.6074	5.98884	0.656443	0.430939	1.74926	1.03141	1.35336	1.11263		2.08494	0.89139	1.27859	8.59053	1.27836	3.40367	0.47493	0.246445	0.483931	0.186967	0.787571	1.9542		4.13586	3.21128	0.600682	0.919492	0.925747	3.24673	1.45969	1.29717	3.61098	16.9189	2.18628	6.8056		4.67007	1.55178	52.1744	1.33261	2.73901	3.30861	1.19123	2.51731	0.801784	4.62994	3.21459
0.375231	0.993986	0.273128	9.12889	2.60527	5.9723	0.661902	0.430304	1.45673	1.25701	1.24179	1.17066		1.41109	0.754308	1.27992	8.83495	1.24335	3.58211	0.450069	0.241007	0.439571	0.190932	0.599682	1.83984		3.38437	2.9896	0.503905	0.883946	1.02123	4.02541	1.41069	1.37323	3.13302	15.8019	1.9862	6.18507		3.7343	1.82466	52.7789	1.36012	2.95526	3.07129	1.26196	2.6983	0.91597	4.85929	3.15342
0.361228	0.94503	0.256138	8.81472	2.39312	5.90741	0.667136	0.420987	1.12611	1.05353	1.29086	1.08875		1.1113	0.907766	1.1616	9.06131	1.15544	3.85399	0.445358	0.309428	0.388202	0.166423	0.446841	1.59687		2.5734	3.5286	0.536759	0.860212	1.20966	4.44956	1.32526	1.41171	2.89856	17.558	1.90397	5.62638		3.37965	1.87721	53.4891	1.2499	2.81201	2.60883	1.2122	2.73315	1.03424	4.82024	3.04668
0.394253	0.924458	0.269842	8.87989	2.61802	6.00903	0.669107	0.433046	1.15879	0.984419	1.34815	1.04001		1.49226	0.783347	1.02228	8.80251	1.25257	4.52493	0.450041	0.358892	0.267324	0.178332	0.409773	1.26709		2.09335	3.28525	0.498606	0.818166	1.3477	5.02805	1.30445	1.42151	3.02412	18.3282	1.81315	4.58686		3.19249	1.79693	53.2555	1.20556	3.02479	2.33765	1.16204	2.83801	1.15178	4.59316	3.01104
0.423464	0.900926	0.298805	9.44437	3.39495	6.78883	0.698651	0.436946	1.5131	0.767054	1.30983	1.01372		1.7671	0.658223	0.934943	8.89198	1.27329	4.6677	0.467124	0.293718	0.225341	0.213267	0.458098	1.40242		2.01566	2.64998	0.475711	0.768651	1.45004	5.9152	1.29724	1.40036	2.98301	18.2557	1.74047	4.07521		3.15981	1.8282	52.8044	1.22639	2.63758	2.19121	1.13981	2.94982	1.23558	4.26721	2.95117
0.392305	0.886572	0.283025	9.13802	4.61318	6.90249	0.678459	0.413905	1.19216	0.896344	1.30314	0.928638		2.03366	0.274607	0.961647	9.21809	1.20169	3.90269	0.441132	0.276929	0.212507	0.294776	0.439914	1.23476		1.74321	2.33737	0.548821	0.765329	1.31435	5.65733	1.28672	1.32387	2.49407	16.7437	1.81213	3.68193		2.82422	2.05388	53.0661	1.22689	2.57598	2.09636	1.10614	3.92446	1.32059	3.92043	2.94029
0.371906	0.773151	0.274057	8.629	5.95286	7.72704	0.638757	0.409123	1.44577	0.820586	1.30801	0.830769		1.9653	0.0884632	0.871245	8.76895	1.11687	3.33401	0.446093	0.280229	0.210857	0.282894	0.374789	1.16285		1.26903	1.9502	0.472264	0.767825	1.34891	5.85597	1.3138	1.2354	2.28037	15.2466	1.67043	2.72296		2.71476	2.04334	53.7422	1.21457	2.89802	1.91353	1.16815	3.44918	1.43079	3.40243	2.70901
0.379177	0.736372	0.279379	8.94455	6.75618	7.12493	0.620262	0.420305	1.37534	0.920963	1.28827	0.86118		1.7577	0.315286	0.724502	8.72225	1.0202	2.82182	0.460797	0.324747	0.206173	0.209899	0.463212	1.14716		1.13189	1.96987	0.315552	0.773744	1.79303	6.08492	1.31179	1.15029	2.04411	16.4583	1.48415	2.37103		2.63021	2.1466	53.6375	1.16995	3.23562	1.77068	1.22567	2.84832	1.37163	3.00394	2.67066
0.36569	0.646858	0.280597	8.75796	6.70182	5.98174	0.628002	0.42093	1.37469	1.02989	1.30536	0.839696		1.6195	0.716059	0.60663	8.80202	0.930491	2.61667	0.467039	0.332948	0.243538	0.194086	0.510494	1.0268		0.977509	1.59636	0.23645	0.7467	2.13302	5.91288	1.24684	1.04227	1.9902	12.729	1.41428	2.41237		2.7642	2.01568	53.1134	1.20515	3.72619	1.7183	1.18127	2.63779	1.27877	3.53855	2.40512
0.343835	0.593099	0.290086	9.06357	6.04833	5.29818	0.649472	0.432395	1.58595	1.3338	1.37731	0.808484		1.22964	0.958432	0.552552	9.04479	0.957583	2.97791	0.483965	0.20159	0.341603	0.22752	0.408964	0.838435		1.05937	1.49489	0.250415	0.742402	2.41738	5.66911	1.24049	0.966222	2.15141	9.54758	1.33908	2.51577		2.50717	1.88876	52.2037	1.22943	4.05814	1.78872	1.12932	2.82366	1.12264	3.7124	2.73262
0.357516	0.608111	0.284534	9.17768	5.19335	4.60185	0.683004	0.401861	1.6204	1.09138	1.45959	0.917021		1.20958	0.813791	0.61053	8.79027	1.02703	3.5526	0.461486	0.171354	0.352673	0.225218	0.418524	0.80616		1.09271	1.42024	0.243463	0.745574	2.59475	5.57482	1.28923	0.881215	2.18092	10.6	1.29624	2.56721		2.4989	1.83665	53.1532	1.25262	4.38666	1.94236	1.0776	3.20131	0.981842	3.88538	2.78973
0.414613	0.58244	0.302638	9.14761	4.91826	4.35678	0.685754	0.379873	1.42468	0.977219	1.51299	0.928037		1.20448	0.492167	0.618193	9.03544	1.10035	3.5957	0.458634	0.215025	0.271804	0.179661	0.417781	0.707819		1.1133	1.14551	0.235567	0.737113	2.90133	5.7363	1.28406	0.818773	2.10698	10.4669	1.26186	2.37367		2.68372	1.79354	54.5897	1.27976	4.59106	2.17009	1.10139	2.9225	1.05503	4.06739	2.75146
0.453873	0.521709	0.302324	9.14477	5.15066	4.2066	0.701012	0.355663	1.37641	0.919811	1.59823	0.896627		1.17622	0.776052	0.579151	9.30913	1.10618	3.50512	0.439985	0.2874	0.244753	0.146358	0.478268	0.682164		1.543	1.07705	0.239541	0.769788	2.92081	5.28704	1.29656	0.805521	2.13884	9.981	1.31971	2.18567		2.91355	1.53239	54.0308	1.41029	4.36158	2.25199	1.11329	3.5847	1.0044	4.90161	2.99922
0.483801	0.531128	0.315695	9.57733	5.42283	4.46295	0.680876	0.367326	1.28348	0.92699	1.75959	0.840817		1.31496	0.689298	0.577593	9.4529	1.00648	3.06169	0.429427	0.221182	0.272088	0.136753	0.53145	0.851316		1.97469	0.95589	0.23664	0.768654	2.92645	4.78359	1.23963	0.765974	2.21456	10.7861	1.23246	2.06161		2.87703	1.48041	53.0326	1.34893	4.03813	2.04056	1.14174	3.933	1.04155	4.99406	2.79755
0.557473	0.561568	0.330046	9.36069	6.49542	5.17991	0.661037	0.373199	1.43142	0.906531	1.68344	0.806266		1.31609	0.717304	0.626731	9.04041	1.0459	2.55674	0.436194	0.146559	0.370602	0.132895	0.373508	1.05114		1.91551	0.890008	0.239039	0.742344	3.19124	4.7643	1.28727	0.786365	2.3884	9.2521	1.22474	2.07751		3.04587	1.40615	53.4	1.39842	4.19122	1.92798	1.18461	3.96028	1.00041	5.75949	2.97795
0.613972	0.563735	0.311914	9.11369	6.21684	5.5926	0.652764	0.386031	1.24959	1.07533	1.72576	0.755144		2.40565	0.312933	0.823285	9.28632	1.14986	2.80134	0.446137	0.131694	0.408183	0.1337	0.488234	0.964404		2.20924	1.08274	0.271211	0.750458	4.12094	4.70469	1.303	0.785456	2.148	7.22953	1.32255	2.11113		3.28647	1.44765	53.5074	1.43248	4.22539	1.99943	1.23621	3.733	0.983983	5.4275	3.14298
0.667253	0.571041	0.271717	8.89963	5.9134	6.00676	0.617032	0.387245	0.904152	0.899418	1.8159	0.773862		3.1058	0.236774	0.840469	9.68596	1.16832	2.64791	0.480917	0.122679	0.305362	0.138203	0.409637	1.04143		2.36519	1.07901	0.245521	0.766062	4.1324	4.82344	1.19031	0.751634	1.81879	5.15878	1.20393	2.10307		4.02721	1.5057	54.0726	1.34084	3.75871	1.8787	1.24177	2.81193	0.973763	4.84326	2.97965
0.741572	0.57257	0.269544	8.79138	5.29012	5.95361	0.604121	0.389565	1.00435	0.876009	1.89652	0.782532		3.03624	0.241787	0.745913	9.38168	1.1433	2.53993	0.453024	0.113821	0.223544	0.147981	0.397684	1.40464		2.17278	1.11046	0.246678	0.758553	4.46377	4.72531	1.19707	0.774487	1.82985	4.20239	1.14382	1.98602		4.71341	1.57059	54.7455	1.30546	3.06843	1.75521	1.1872	2.30063	0.855184	4.76255	3.09722
0.830399	0.748583	0.267626	9.26368	4.21911	5.21118	0.657046	0.382259	1.04402	0.838066	2.0438	0.798165		3.89344	0.0178513	0.930885	9.86114	1.07926	2.07346	0.425136	0.109336	0.238561	0.142868	0.466898	2.30506		2.07939	1.27533	0.247608	0.750727	4.7046	4.62864	1.17237	0.849414	1.8848	3.49629	1.1385	1.81344		5.73438	1.7181	54.118	1.14784	2.41959	1.70195	1.12017	1.90797	0.739831	3.8425	3.37219
0.814481	0.956044	0.264823	8.87382	2.81832	4.42767	0.693804	0.374415	0.935881	0.660974	2.04786	0.835132		5.01726	0.48464	1.12094	10.6542	0.940231	1.8429	0.451255	0.102456	0.21934	0.138291	0.486992	2.79426		2.80587	1.50783	0.246326	0.739167	4.21345	4.24192	1.20087	0.828487	1.84261	2.8885	1.07325	1.64882		7.16279	2.11884	53.8621	1.08482	2.27406	2.20725	1.12183	1.4051	0.690326	3.5204	2.95858
0.945467	1.12987	0.278881	9.0616	1.86039	4.72308	0.703114	0.359496	1.00755	0.490665	2.12216	0.805967		6.50155	0.217616	1.47465	10.7782	0.911395	1.52597	0.467176	0.099177	0.259692	0.151894	0.512944	3.22538		4.40789	2.27453	0.246928	0.736772	3.53177	4.04341	1.27022	0.827059	1.82913	2.71337	1.11588	1.66884		8.27203	2.79217	55.5951	1.00698	2.14745	2.988	1.06637	1.05046	0.582859	3.1577	3.14947
1.17099	1.45536	0.28727	9.23751	1.50983	4.29895	0.669049	0.367467	0.962509	0.457891	2.01881	0.749516		8.41256	0.4837	1.75895	11.0583	0.991391	1.14832	0.469	0.106211	0.298466	0.172339	0.580898	3.44791		5.71508	3.53401	0.270982	0.766979	3.00234	3.93921	1.31759	0.841936	1.82929	2.89324	1.16718	1.6444		9.23912	3.52178	55.7693	1.02076	2.06709	3.36223	1.04278	1.24594	0.43186	2.56503	2.95874
1.37347	2.01023	0.288139	9.33781	1.28042	4.30785	0.65292	0.367636	0.987169	0.449948	1.79052	0.774128		10.2578	2.50327	2.346	11.2991	1.016	1.00937	0.463494	0.118602	0.330637	0.201292	0.754179	3.94917		6.37488	5.13827	0.289237	0.783397	2.54455	3.6517	1.34993	0.785582	1.65589	2.91774	1.18434	1.72479		10.2224	4.41896	55.255	1.02649	1.8493	4.05206	1.01774	0.945341	0.397038	2.50893	2.6075
1.592	2.53444	0.294297	8.94822	1.08904	4.05232	0.6615	0.37435	0.971426	0.566153	1.82593	0.779662		13.8328	3.97772	3.22351	11.9947	1.06444	0.986357	0.442806	0.114022	0.244522	0.183743	0.67978	3.96391		6.87754	6.87299	0.294125	0.807797	1.93882	3.23102	1.37147	0.751192	1.89934	2.58889	1.26689	1.70423		10.6862	4.84416	55.3257	0.999955	1.86817	4.68352	1.01842	1.04727	0.361065	2.59569	2.44721
1.76212	3.10793	0.294968	8.97348	1.04482	3.12188	0.651712	0.380509	0.973405	0.58214	1.88917	0.818494		16.8518	5.32773	3.51145	12.0665	0.984822	0.957808	0.454386	0.116448	0.242589	0.168427	0.572535	3.95639		7.09885	8.40697	0.315547	0.803973	1.51508	2.55115	1.27902	0.793599	1.87774	2.79091	1.43071	1.73346		11.5587	5.11533	56.3355	0.971621	1.81535	5.54049	1.00647	0.859038	0.35849	2.30054	2.7127
2.04906	3.92824	0.299568	8.94378	1.09045	3.03484	0.661427	0.369971	0.965033	0.362595	1.73771	0.7853		19.5569	5.57208	3.76723	10.8346	0.8661	1.00793	0.457767	0.111325	0.266373	0.203038	0.516688	4.10683		7.21821	9.513	0.321622	0.835447	1.1747	2.23681	1.16929	0.777074	1.59669	2.46399	1.58947	1.76716		11.9845	5.21941	55.5712	0.965777	1.90753	5.37909	0.999034	0.815681	0.339624	2.18788	2.8508
2.69061	4.60446	0.295253	8.72349	1.10509	3.40295	0.636246	0.370114	0.870553	0.378449	1.6805	0.722647		21.406	6.40645	5.33927	10.9532	0.882172	0.895044	0.446624	0.109741	0.316357	0.342363	0.519065	3.54325		7.1819	9.14253	0.315525	0.857169	1.16178	2.52697	1.19849	0.796122	1.5043	1.87256	1.53112	1.71882		10.6395	5.29677	55.8591	0.98411	1.93808	4.41321	1.05053	0.767319	0.337721	2.23306	3.01153
3.16588	5.03255	0.304599	8.83819	1.13023	2.96605	0.623987	0.396794	0.845146	0.436418	1.62352	0.727807		21.8251	6.85144	6.28581	11.2519	0.925497	0.753382	0.45507	0.1497	0.3081	0.587799	0.565235	2.68475		7.29805	7.96152	0.341115	0.887536	1.39885	2.13667	1.12927	0.829912	1.67367	1.45783	1.49007	1.79559		10.3272	5.41295	55.7756	1.01321	1.90305	4.62934	1.04136	0.744971	0.352283	2.37291	3.0722
3.48904	5.77207	0.3168	8.77844	1.13765	2.42263	0.632192	0.398343	0.798933	0.457878	1.45724	0.756575		22.4464	6.47326	6.01099	11.1515	0.933944	0.731457	0.465868	0.157869	0.2865	0.473722	0.504167	2.57856		6.63587	7.82802	0.337142	0.909064	1.63066	1.81104	1.1499	0.825488	1.82166	1.38238	1.61469	1.78048		9.47767	5.46191	54.6416	0.981178	1.96515	4.53806	1.03985	0.714306	0.349192	2.63055	3.04266
4.38134	6.19697	0.327015	9.17156	1.05793	2.5304	0.675047	0.401647	0.904539	0.41761	1.47009	0.825164		22.3404	6.73598	5.95119	10.8018	0.825195	0.720137	0.448286	0.203584	0.286595	0.345681	0.43719	2.65679		6.31685	7.86407	0.308153	0.923423	1.83098	1.61779	1.12844	0.787297	1.68168	1.44143	1.47515	1.72575		10.3628	5.35293	55.055	0.989352	1.78544	4.69763	1.07756	0.84382	0.408078	2.87092	2.84726
4.58222	6.4891	0.329243	8.8931	1.14305	2.70046	0.678591	0.402102	1.04138	0.455203	1.41816	0.740218		21.5599	5.60747	6.69977	11.0306	0.837176	0.827738	0.436708	0.285834	0.265233	0.459375	0.449121	2.95353		6.66554	8.22757	0.323332	0.910341	1.89721	1.44147	1.14551	0.75323	1.46506	1.48389	1.47838	1.65997		9.95307	4.79717	55.6699	0.969558	1.80755	4.21954	1.07209	0.985958	0.391841	3.18952	2.79944
4.52725	6.54399	0.359461	8.97868	1.13913	2.47058	0.701487	0.418469	1.01418	0.497983	1.47199	0.692517		22.463	6.36303	7.75856	11.3397	0.914008	0.818238	0.45869	0.326469	0.335817	0.616414	0.513638	2.79062		7.26931	8.52801	0.354035	0.836415	2.05428	1.56316	1.15444	0.779523	1.46651	1.30831	1.60395	1.68424		9.8124	4.69421	55.7578	0.971637	1.72818	3.99142	1.13046	0.906777	0.374485	3.36685	2.75743
4.19122	6.47949	0.381913	8.79785	1.0361	2.46859	0.745877	0.41633	0.980995	0.516406	1.49597	0.733555		20.6814	7.21605	8.166	10.8021	0.949149	0.832592	0.474669	0.32894	0.393966	0.870268	0.52248	2.7501		7.72124	9.11908	0.364832	0.895159	2.07383	1.6297	1.16373	0.884615	1.3733	1.66071	1.64059	1.73618		9.51627	4.68756	55.108	0.933293	1.82445	4.57662	1.11901	0.861472	0.383987	3.16131	2.70273
3.96495	6.32831	0.421069	8.76766	0.969086	2.19937	0.73542	0.40604	1.22679	0.453811	1.41701	0.768683		19.5971	7.36912	7.00483	10.3766	0.970152	0.900446	0.480411	0.336219	0.306744	1.08598	0.455142	2.67237		8.38806	8.90364	0.424491	0.931065	2.34434	1.53131	1.15726	0.924832	1.56587	1.89224	1.657	1.97729		9.41915	4.11325	54.8401	0.954801	1.7761	4.36421	1.20407	0.887026	0.38669	3.29927	2.57362
3.81154	5.98951	0.448105	8.93771	0.996384	2.14724	0.702153	0.391886	1.30708	0.364968	1.39345	0.855727		18.3168	8.16889	6.74297	10.9323	1.04294	0.835217	0.466215	0.36883	0.340445	1.1622	0.500273	2.32405		8.87835	9.40509	0.507431	0.88355	2.47232	1.27278	1.18515	0.914383	1.71952	1.82572	1.58977	2.12019		8.73114	3.81107	55.0851	0.989737	1.88172	3.85454	1.31036	0.825447	0.432163	3.64298	2.58311
3.43536	5.37277	0.469029	9.09221	0.956501	2.01552	0.704643	0.388202	1.17295	0.444416	1.42325	0.802296		17.4702	7.29695	6.98245	10.2951	0.989859	0.821562	0.461619	0.37439	0.344613	1.30722	0.503095	1.90466		8.68619	10.0914	0.549165	1.06449	1.93992	1.30276	1.23774	0.928833	1.78372	1.78765	1.417	2.02786		8.06763	3.30981	54.2653	1.06403	2.17833	3.34205	1.27483	0.81354	0.409022	3.19312	2.68806
2.68951	4.72269	0.434242	9.02561	0.882309	2.23084	0.70964	0.40591	1.16444	0.485988	1.5049	0.785506		17.1043	6.57477	5.73976	9.60714	0.919557	0.839387	0.442303	0.441101	0.332633	1.0887	0.406162	1.74336		7.92569	9.53279	0.556704	1.09904	1.51496	1.17316	1.14852	0.91816	1.86911	1.56323	1.21682	1.89422		6.81493	2.87065	54.5147	1.08202	2.39926	3.02426	1.26636	0.940223	0.438233	2.948	2.78283
2.45028	4.06828	0.386705	8.98524	1.06382	2.31899	0.64627	0.437035	1.0499	0.485832	1.44247	0.806759		16.0654	5.62676	5.21691	9.61121	0.986319	0.952351	0.465588	0.479227	0.410025	0.770829	0.35175	2.0139		6.89471	8.73346	0.523982	1.07881	1.52914	1.08302	1.07835	0.913967	2.08814	1.51051	1.2004	1.81382		5.68138	3.04254	54.1154	1.00822	2.3325	2.72506	1.1627	0.956434	0.481167	2.92358	2.74452
2.34348	3.411	0.360254	9.00571	1.13674	2.07396	0.639306	0.402326	0.936199	0.55237	1.37183	0.729547		15.0864	5.28709	5.58382	9.60669	1.05343	0.993892	0.468725	0.426601	0.403755	0.743801	0.464894	2.4016		6.56213	8.11318	0.469604	1.01901	1.48915	1.07269	1.0152	0.966735	1.9221	1.81327	1.25572	1.75441		5.43476	2.90235	54.3775	1.04895	2.17748	2.35328	1.2013	1.13279	0.507913	2.78221	2.67352
2.15342	3.15133	0.385661	9.09043	1.11481	1.83286	0.666687	0.378466	1.0027	0.643087	1.46294	0.756321		14.9812	4.99412	5.6853	9.65757	0.958075	1.03905	0.446509	0.363852	0.477177	0.612568	0.636954	2.29004		6.05116	8.07493	0.449859	1.0075	1.59003	1.09137	1.12878	1.00354	1.68456	2.11844	1.25672	1.82027		4.48211	2.97996	53.9607	1.04668	2.28097	2.38164	1.25943	1.13898	0.502564	2.79838	2.55229
1.96752	3.02769	0.387233	8.9489	0.912899	1.64768	0.667257	0.3615	1.10925	0.638036	1.58754	0.852865		14.8412	4.62313	5.11103	9.28299	0.950894	1.11646	0.442764	0.337221	0.36993	0.502238	0.700575	2.52217		6.1316	6.85985	0.485916	0.994928	1.66566	1.29009	1.20902	1.00663	1.49512	3.00299	1.26873	1.86085		4.34549	3.05841	54.9212	1.08684	2.2447	2.30687	1.24575	1.35371	0.570153	2.7171	2.74536
1.76097	2.40248	0.439586	8.64836	1.02734	1.50896	0.685108	0.388831	1.09656	0.562826	1.59393	0.871978		11.7199	3.66102	5.26616	9.55466	0.97646	1.54377	0.445749	0.287417	0.2201	0.478424	0.925364	2.65974		5.65055	5.59515	0.586538	0.919812	1.58665	1.53528	1.15761	0.936336	1.43041	4.09329	1.33597	1.86734		4.32868	3.06573	55.4449	1.08465	2.22574	2.138	1.36249	1.50656	0.683355	2.91531	3.06409
1.54568	2.03727	0.421639	8.82591	1.30255	1.71325	0.692822	0.41975	1.25039	0.567121	1.58846	0.947025		10.2397	2.9371	4.94945	9.66945	0.919912	1.49497	0.468184	0.25233	0.191224	0.409651	0.985554	2.12904		5.73249	5.57102	0.585643	0.873301	1.3887	2.39996	1.18443	0.943916	1.27923	4.71971	1.29826	1.73815		4.17456	2.58437	54.4631	1.02694	2.14634	2.12356	1.32753	1.21012	0.567815	2.92975	2.81088
1.1481	1.65985	0.383288	9.06184	1.94576	2.33254	0.648471	0.376979	1.30354	0.499209	1.66304	0.954099		11.145	3.19588	4.49846	9.36532	0.839264	1.1105	0.450508	0.305531	0.175503	0.416635	1.07	1.76617		5.96013	5.29067	0.548143	0.880829	1.30699	2.55532	1.18185	0.899533	1.23708	4.62368	1.21828	1.79751		3.68061	2.17788	53.0729	1.01284	2.33435	2.00225	1.22268	1.58219	0.672493	3.04173	2.88978
0.869037	1.17756	0.34205	9.16889	2.4267	2.9593	0.656046	0.378999	1.40906	0.682409	1.7554	0.927168		11.5862	2.55392	3.98941	9.43761	0.888353	1.08899	0.449913	0.332849	0.205347	0.379221	1.59259	1.77329		6.20256	4.79021	0.570703	0.870794	1.30025	2.32098	1.16183	0.805718	1.21797	4.64085	1.28149	1.92471		3.31773	2.05306	54.4385	1.08807	2.52271	1.996	1.15612	1.23753	0.603933	3.86114	2.71444
0.693658	0.953506	0.320074	8.755	2.67778	3.38706	0.701657	0.385887	1.46851	0.803441	1.57948	0.934585		8.63144	2.42562	3.57953	9.33309	0.995125	0.922606	0.46607	0.352178	0.18593	0.310581	1.73604	1.81766		5.30239	4.1278	0.596331	0.846002	1.11371	2.15568	1.2547	0.776989	1.28641	3.71352	1.28346	1.89659		3.20198	1.85594	55.1161	1.16061	2.54917	1.9933	1.13434	1.41577	0.590694	4.19752	2.89322
0.636424	0.835144	0.313933	8.8675	2.91493	3.6394	0.689581	0.369444	1.6906	0.841941	1.66104	0.938525		6.12861	2.15088	3.07483	9.26394	1.06507	0.906602	0.43434	0.308506	0.335365	0.238749	1.54658	1.90226		4.20593	3.10577	0.554264	0.825455	1.26783	2.5794	1.24499	0.728143	1.40942	3.77926	1.30566	1.77657		3.41992	1.79548	54.8808	1.31071	2.31899	1.93435	1.11608	1.73714	0.638126	4.63487	2.89404
0.60066	0.816229	0.298132	8.80104	3.26487	3.67081	0.704882	0.370043	1.5793	0.748099	1.67719	0.946242		5.9127	1.33667	2.65906	9.6833	1.11616	1.06865	0.464268	0.246444	0.775985	0.225121	1.33238	2.11699		4.16304	2.39701	0.477229	0.786984	1.67391	2.92716	1.23445	0.71763	1.44025	4.27124	1.33055	1.84325		4.09699	2.08889	54.8043	1.52215	2.11144	2.23058	1.1117	1.6983	0.715876	5.13513	2.72313
0.684659	0.84922	0.307091	8.84675	3.23584	3.78045	0.693538	0.375689	1.5523	0.826476	1.63544	0.981169		6.60449	1.03537	2.26073	9.58452	1.22186	1.3338	0.448754	0.247707	1.27742	0.233543	1.07068	2.04029		4.1114	2.2288	0.429664	0.826384	2.25639	3.67186	1.33668	0.707758	1.21154	5.74817	1.39343	1.89887		4.99642	2.6368	55.4688	1.74424	1.9483	2.56972	1.10395	2.09361	0.733058	5.61109	3.19855
0.698588	0.763272	0.317373	8.72686	3.52298	3.59127	0.705179	0.394987	1.76917	1.00646	1.7054	1.09057		4.63225	0.57717	1.53148	9.28187	1.4174	1.54646	0.480274	0.240226	1.25313	0.273524	0.463119	2.17777		3.35624	2.20929	0.41104	0.806524	2.30002	4.41235	1.27721	0.728819	1.18224	5.53632	1.4641	1.91729		5.80711	3.14588	56.6377	1.93028	1.8884	2.7276	1.12923	2.61524	0.881618	6.1869	3.27017
0.663114	0.739863	0.323976	9.20572	3.59411	3.42453	0.733852	0.395729	1.54512	0.966625	1.72504	1.10139		3.16491	0.184644	1.08229	9.37031	1.52294	1.35829	0.520223	0.2183	1.30027	0.286858	0.530327	1.9795		2.58349	1.91106	0.329894	0.76587	3.36972	4.63399	1.22405	0.754322	1.3201	5.40358	1.48988	1.82236		6.20704	2.64172	55.279	1.876	1.97225	2.85049	1.14241	3.00916	0.951738	6.31039	2.9948
0.633641	0.701855	0.327007	8.97005	3.53071	3.53523	0.72134	0.380396	1.51978	1.02886	1.77664	1.03242		2.48531	0.109295	0.774287	9.32405	1.70636	1.32296	0.493338	0.205036	1.54341	0.205088	0.57837	1.64799		2.00678	1.51003	0.336635	0.779635	5.05265	5.1028	1.277	0.755959	1.30345	5.14805	1.527	1.72161		5.27282	2.30743	53.2196	1.87718	2.22697	2.50954	1.12313	3.28608	0.961584	6.05809	3.27879
0.55253	0.628959	0.370041	8.55842	3.44093	3.79859	0.692852	0.382973	1.39537	0.827702	1.7267	0.878905		2.96614	0.370878	0.760221	9.50022	2.10549	1.62677	0.54763	0.215567	1.47009	0.147129	0.557952	1.56249		1.80802	1.21666	0.345559	0.779745	6.05611	6.07547	1.3567	0.790845	1.25954	5.2656	1.60589	1.83219		4.40753	2.06629	53.0375	2.14834	3.03234	2.28313	1.17146	3.73933	1.09191	6.53157	3.49326
0.528834	0.662887	0.3796	9.00451	3.71474	4.28451	0.670856	0.39474	1.32787	1.06917	1.6072	0.763127		2.82174	0.243147	0.638192	9.4825	1.84411	1.55729	0.681315	0.195669	1.20053	0.142829	0.573151	1.49605		1.81845	1.12608	0.323388	0.775573	6.35917	6.67397	1.47037	0.762687	1.36533	4.63393	1.68178	1.81176		4.19321	1.92381	53.8074	2.21827	3.66112	2.34356	1.30486	4.28031	1.23461	6.92639	3.45249
0.532037	0.623616	0.303219	9.14489	4.6246	4.46976	0.673487	0.402007	1.49114	1.34786	1.65227	0.826792		2.82549	0.447507	0.718161	9.6366	1.68617	1.27215	0.527745	0.202916	1.29244	0.137256	0.618476	1.23139		1.3608	0.966806	0.325341	0.752153	7.30855	7.24091	1.45516	0.713204	1.39027	3.31903	1.73349	1.79664		4.01758	1.85928	54.8379	2.16886	3.64437	2.33498	1.27256	4.19596	1.2916	6.75456	3.48145
0.516866	0.599127	0.288903	8.96824	5.7062	4.63112	0.688591	0.375074	1.50062	1.30081	1.5982	0.794729		2.8211	0.376584	0.709662	9.28686	1.56151	1.30847	0.631434	0.241916	1.35967	0.141501	0.689986	0.954753		1.49203	0.985858	0.350538	0.748237	7.33488	7.23036	1.5013	0.704581	1.31016	2.77365	1.71622	1.88727		3.82034	1.9166	53.7159	2.20112	3.92131	2.48004	1.3655	4.34183	1.32099	6.54677	3.50056
0.543082	0.584803	0.265607	9.27332	6.23157	5.42118	0.669059	0.371316	1.59043	1.15139	1.39811	0.817905		3.39746	0.470608	0.657712	9.26731	1.50206	1.55597	0.69825	0.204757	0.963177	0.139323	0.538737	0.845506		1.66115	1.03399	0.334856	0.783732	7.23465	7.41284	1.39647	0.696514	1.23807	2.76711	1.63303	1.87648		3.82101	1.69616	52.3169	2.2207	4.32365	2.03317	1.38044	4.33037	1.18237	6.39537	2.99927
0.585962	0.603104	0.251584	9.30726	6.1465	5.99208	0.682384	0.381487	1.69546	0.979308	1.43337	0.841385		3.3559	0.684983	0.677094	9.28462	1.45923	1.62893	0.618565	0.196298	0.621151	0.13866	0.373853	0.838199		1.54298	0.881276	0.331344	0.779791	8.0475	8.16442	1.33359	0.673019	1.19053	2.15361	1.67595	1.72406		3.59115	1.73522	52.3881	2.08852	4.65797	1.91781	1.31679	4.14118	1.30021	6.11974	2.98867
0.541431	0.536231	0.265089	9.14936	5.70677	6.14286	0.677466	0.360689	1.46217	0.864368	1.44924	0.811373		3.34484	0.504446	0.558222	8.92982	1.32874	1.30867	0.736474	0.169514	0.500999	0.137195	0.374611	0.782056		1.35596	1.0074	0.327584	0.789162	8.28676	8.1768	1.25041	0.689094	1.38428	1.95585	1.57749	1.63856		3.14796	1.62231	53.1283	1.93605	4.19615	1.82772	1.34528	4.07117	1.38515	6.08212	3.02138
0.529397	0.551382	0.262252	9.21596	5.1344	5.76136	0.687892	0.347793	1.41643	0.761927	1.46614	0.796547		3.53072	0.513837	0.679145	9.17539	1.34286	1.08143	0.729853	0.132233	0.358176	0.141444	0.43058	0.867773		0.935888	1.07037	0.317477	0.800634	8.28396	8.92495	1.21774	0.69381	1.42172	1.53056	1.42672	1.68071		2.96057	1.61779	53.087	1.67942	4.12197	1.91041	1.4941	3.98576	1.42566	5.86949	3.174
0.597836	0.589535	0.264594	8.88826	4.70684	6.02202	0.696332	0.368277	1.3548	0.963632	1.47159	0.907364		3.0567	0.33044	0.659273	9.48099	1.38189	1.09321	0.530832	0.11413	0.259646	0.143523	0.58764	1.16354		0.792335	0.929189	0.305233	0.764972	7.78793	10.3518	1.20785	0.710676	1.34493	1.37931	1.37426	1.64347		2.78398	1.48785	52.1815	1.52542	4.00817	1.85096	1.77872	3.19087	1.44567	5.16697	3.21023
0.537003	0.549203	0.274605	9.09512	3.78808	6.42933	0.647856	0.372985	1.44892	0.853373	1.43362	0.917986		2.65472	0.433381	0.668408	9.34573	1.49588	1.15597	0.492158	0.106925	0.202517	0.142641	0.584813	1.1777		0.993013	1.07473	0.320327	0.786993	8.12965	10.3218	1.32441	0.740253	1.22447	1.41447	1.32273	1.68583		2.86726	1.54045	51.9548	1.44674	4.04881	1.78272	1.50894	3.07664	1.46365	4.49996	3.19005
0.545303	0.574667	0.271149	9.07902	4.09476	6.84139	0.659064	0.368898	1.73326	0.778557	1.40835	0.870659		2.6903	0.600606	0.979926	9.3341	1.65931	1.20672	0.490804	0.118721	0.16839	0.147634	0.455747	1.22109		1.03983	1.13092	0.319056	0.756645	7.40149	10.0455	1.3895	0.775609	1.15244	1.25002	1.34457	1.7166		2.73291	1.57943	51.6482	1.38737	4.20468	1.82424	1.40937	3.13801	1.65791	4.23772	3.2691
0.549456	0.642732	0.276143	8.91557	4.41907	6.8802	0.682468	0.361288	1.67073	0.800987	1.41431	0.899564		2.39427	0.462436	0.905521	9.05649	1.52912	1.12163	0.473249	0.108738	0.163836	0.153977	0.45856	1.72014		1.43905	1.57532	0.271753	0.768143	6.97542	9.12366	1.27557	0.798842	1.29623	1.34182	1.34071	1.67372		2.7262	1.59716	51.8483	1.38017	4.05339	1.59836	1.34139	3.1623	1.83247	3.71984	3.14368
0.493641	0.672803	0.259471	9.07348	4.36722	6.81658	0.68084	0.353391	1.23948	0.822222	1.41607	0.898282		3.30368	0.251515	1.11238	9.2261	1.46565	1.09318	0.482026	0.12454	0.161551	0.161576	0.527317	1.63391		2.38272	2.1639	0.25289	0.79757	5.97385	8.17066	1.32686	0.750629	1.45085	1.56235	1.22645	1.63433		2.84388	1.56578	51.9166	1.31262	3.81981	1.59917	1.29431	3.02614	1.82171	3.6073	2.89095
0.484852	0.674302	0.256954	9.1412	4.27645	7.01853	0.640493	0.341867	1.03461	0.681479	1.37851	0.87667		4.26337	0.167117	1.29763	9.28681	1.33816	1.17661	0.44619	0.129693	0.160583	0.165288	0.628619	1.50448		2.8627	2.44547	0.23663	0.758532	5.3063	7.11144	1.43801	0.711738	1.38834	1.67254	1.25336	1.50811		2.89125	1.59495	52.1945	1.34858	3.60526	1.52515	1.26177	2.70355	1.55698	3.58644	2.85367
0.49559	0.779535	0.25214	8.64284	4.13848	6.11046	0.656134	0.333468	0.790118	0.677578	1.40669	0.879151		3.95199	0.241131	1.64654	9.42547	1.20111	1.14948	0.462255	0.126277	0.183491	0.167525	0.749029	2.10124		3.73007	3.45639	0.250879	0.785548	5.59492	6.72726	1.50204	0.741086	1.27553	1.58887	1.40757	1.61005		2.87023	1.61369	51.7191	1.27301	3.48111	1.46017	1.15741	2.70302	1.48109	3.79208	2.82602
0.6133	0.889884	0.259491	8.81643	3.51864	4.95467	0.66759	0.366821	0.698721	0.624625	1.38251	0.878882		4.26104	0.423099	2.14381	9.83398	1.17812	1.32447	0.456322	0.130262	0.179183	0.1522	0.828898	2.48721		4.22423	3.96343	0.264909	0.789036	5.16391	6.2388	1.27486	0.740913	1.19108	1.566	1.43542	1.574		3.01222	1.80821	52.0254	1.23674	3.24853	1.57548	1.09607	2.38721	1.22769	3.75387	2.73993
0.777269	0.948912	0.260977	8.64893	3.31374	4.05096	0.61346	0.368046	0.826561	0.620297	1.26497	0.924293		4.42244	-0.608346	1.82413	9.57012	1.07319	1.56326	0.406715	0.107974	0.163395	0.14981	0.637369	2.67847		4.58669	4.471	0.266126	0.761868	4.51544	5.53861	1.25829	0.681094	1.34476	1.80902	1.33011	1.49291		3.79813	2.07489	52.8672	1.23673	3.21781	1.6783	1.20588	2.20693	1.06933	3.88761	2.74634
0.902348	1.02169	0.258041	9.02246	2.60529	2.9537	0.639091	0.347015	0.733825	0.672331	1.24011	0.895738		6.21178	0.728975	2.52296	9.84245	1.11293	1.34576	0.417958	0.108415	0.174561	0.203012	0.643147	3.11706		5.6313	5.04606	0.328996	0.824298	3.83729	5.2486	1.47247	0.662249	1.32864	2.04619	1.29275	1.574		4.54205	2.31975	52.6337	1.20604	2.91777	1.65537	1.16758	1.68157	0.686328	3.2503	2.72624
1.23361	1.30356	0.291751	9.14347	1.99589	2.01389	0.695721	0.352003	0.708371	0.640801	1.25888	0.913564		7.32557	1.06374	3.01484	9.90844	1.09902	1.18435	0.405457	0.120676	0.194175	0.236559	0.561795	3.97583		5.9771	5.25319	0.306458	0.795184	3.43115	5.02691	1.54959	0.634493	1.09549	2.02687	1.35135	1.67918		5.39329	2.8757	51.8247	1.10554	2.58253	1.88113	1.0794	1.5672	0.601519	3.33346	2.6233
1.6271	1.391	0.308548	9.09048	1.71894	1.65549	0.689854	0.356152	0.875393	0.663709	1.34179	0.986177		9.28694	1.73404	3.29535	9.2391	1.02113	1.37193	0.408063	0.120021	0.166871	0.194291	0.352973	4.83748		7.37103	5.9547	0.308469	0.785634	3.49172	4.50196	1.50622	0.672762	1.0794	1.95553	1.37029	1.69862		7.58985	3.61892	53.2356	1.00359	2.67137	2.75429	1.10731	1.08711	0.626878	3.16927	2.80102
1.9638	1.26182	0.303015	8.64039	1.53373	1.41368	0.681492	0.331033	0.805732	0.547607	1.34807	0.924706		14.5488	3.30293	5.05898	10.2098	1.09077	1.40825	0.454887	0.130583	0.165593	0.212142	0.375372	4.38558		8.18863	6.7003	0.454128	0.822588	3.37745	3.64816	1.57927	0.698726	1.00648	1.80953	1.40883	1.65355		10.5091	3.82051	55.6212	1.06799	2.50258	3.72102	1.16084	1.19454	0.500015	2.44914	2.78714
2.36372	1.35332	0.339258	8.5701	1.38142	1.29274	0.680603	0.351769	0.63363	0.643221	1.2999	0.87616		14.352	3.14888	5.73885	10.2181	0.977948	1.07574	0.419804	0.117278	0.147651	0.201543	0.32466	4.03619		7.53705	6.24814	0.574832	0.765879	2.64346	3.01011	1.55021	0.59928	0.890577	1.58175	1.22846	1.41608		11.4646	3.90513	54.8954	1.0452	2.10979	4.6003	1.03526	0.999084	0.355369	2.1142	2.9504
3.19093	1.86121	0.368937	10.2965	1.3304	1.63157	0.790198	0.421587	0.811164	0.944236	1.48241	1.00038		19.1275	2.98474	7.32861	12.268	1.14209	1.21313	0.507834	0.130676	0.210478	0.236326	0.329441	4.2571		9.2427	7.61748	0.673343	0.95743	2.76951	2.8708	1.67489	0.75303	1.06484	1.86637	1.51663	1.77473		11.3152	3.67259	51.2968	0.905361	1.84154	5.51615	0.988208	0.791944	0.336699	1.8662	3.04574
[truncated: 37 more columns]

## Sheet: Advanced Trot
LES	RES	LMF	RMF	LEO	REO	LVL	RVL	LBF	RBF	LGL	RGL		LES	RES	LMF	RMF	LEO	REO	LVL	RVL	LBF	RBF	LGL	RGL		LES	RES	LMF	RMF	LEO	REO	LVL	RVL	LBF	RBF	LGL	RGL		LES	RES	LMF	RMF	LEO	REO	LVL	RVL	LBF	RBF	LGL
0.395781	0.272858	0.659718	0.486266	0.0257681	0.0396808	0.428236	0.338697	0.649821	0.12679	0.287476	0.0484164		0.0768797	0.0612795	0.0273475	0.120038	0.0875911	0.0492536	0.133204	0.0602399	0.0554779	0.318349	0.108194	0.0946922		0.155109	0.198009	0.251026	0.0732129	0.0169114	0.0261881	0.270964	0.14138	0.236148	0.141951	0.0685477	0.207485		0.238913	0.523129	0.3241	0.398199	0.177794	0.0781984	0.678294	0.45468	0.0743232	0.0604334	0.16926
6.92577	4.42492	5.68181	8.58209	0.566726	0.672505	8.56	6.78416	9.23941	3.1028	4.40167	1.0058		-0.144828	-0.072541	-0.0500721	-0.125234	-0.410651	-0.172005	-0.589659	-0.169387	-0.30886	0.152528	-0.114355	-0.219265		1.3007	1.74982	1.37555	1.51964	0.544818	0.351173	2.38858	1.08009	2.8956	1.05209	0.797979	1.62572		2.40694	3.49268	2.80203	2.76273	1.32066	0.578323	5.78992	3.39135	0.359716	0.471401	1.42665
13.4635	9.83959	13.8233	20.789	1.28405	1.44366	16.786	12.7402	19.7026	6.92052	8.65911	2.14941		1.25739	1.6535	0.655688	2.30802	2.70397	1.55849	4.79549	3.29112	4.4458	2.19315	2.89895	2.87908		8.35611	10.5253	7.96494	10.9748	3.59086	2.76602	15.7309	7.19158	16.3521	6.53632	5.07516	10.6791		7.26626	11.4172	10.7575	10.6781	4.23173	1.93391	17.8757	13.1929	1.18045	1.68073	4.94466
12.7498	9.07983	15.1637	19.3136	1.33494	1.60672	17.4859	14.9565	23.4863	8.54198	9.48816	2.32402		2.39947	4.11044	1.37757	4.86355	5.15818	3.49115	10.2168	8.12247	11.1034	5.10076	7.09467	7.25814		8.71428	9.71539	8.7284	10.4863	3.2465	2.66732	17.2205	8.38336	17.5394	6.14974	5.63684	11.6855		6.15822	11.6219	11.3236	10.4075	3.87066	1.86627	17.3278	13.8824	1.39991	1.75437	5.19635
11.7166	8.82021	14.0627	17.1424	1.28836	1.61605	18.1498	16.1165	25.9693	8.91635	9.46192	2.57679		2.50326	5.22695	1.49174	5.47772	5.12941	3.86639	10.9163	10.2235	13.0859	6.42661	8.96762	9.06191		7.89596	8.55975	7.7105	8.97153	2.96769	2.29643	17.255	8.40141	17.5873	5.11591	5.28059	10.8573		5.27851	11.3626	10.8675	9.05341	3.52032	1.7645	16.3991	13.8738	1.57932	1.70647	5.09419
11.707	9.09668	13.8804	16.3256	1.52074	1.63332	19.0749	15.8845	26.0303	9.58302	9.1649	2.90592		1.78333	5.62208	1.28027	4.94355	3.34849	3.10872	8.47136	10.8307	12.6731	6.82274	9.39956	9.02712		8.59722	9.56752	7.89147	10.1169	3.1545	2.46016	18.1843	8.91857	19.0104	5.51001	5.76097	11.4691		5.75033	12.1784	12.6565	10.2625	4.27842	2.22124	18.8047	15.0328	2.12746	1.9701	5.88889
10.9516	9.26721	14.1476	16.7127	1.43666	1.87522	20.3358	18.975	29.6977	10.5976	9.25425	3.35846		2.15149	6.84991	1.60358	6.194	3.81234	3.39256	9.65771	13.0891	15.2058	8.27156	10.9998	10.1447		9.42259	10.4425	8.47815	11.1799	3.21868	2.70312	18.3043	9.33776	20.5754	5.50411	6.14102	12.578		5.48443	11.0101	12.5276	10.1071	4.69675	2.29163	18.9813	14.485	3.10353	2.01601	5.81812
11.6758	9.71912	14.4426	17.9487	1.85438	2.30651	20.1459	22.3388	34.6284	11.8155	9.69934	3.45471		2.48536	7.34801	1.82929	7.18779	3.41073	3.33959	9.78683	13.7919	16.7147	8.88602	11.1055	10.2273		11.2059	11.0668	8.89206	11.4278	3.24272	2.93667	17.826	9.81042	23.0289	5.99355	6.43883	12.9322		5.37338	9.91093	12.0993	9.01235	4.72751	2.24556	17.6694	13.7757	3.88486	2.07785	5.34732
12.5436	8.60843	12.5943	17.562	1.98093	2.39237	18.0085	21.6798	32.8825	11.1051	9.13981	3.42621		2.61471	7.82217	1.96197	7.89479	2.57548	3.14622	9.39016	13.657	17.4678	8.99716	10.6491	10.2687		11.237	10.1702	9.04607	10.7792	3.29378	2.94309	17.4627	10.3433	25.6824	5.9034	6.05529	11.6662		5.27306	9.75621	12.1735	8.35927	4.95649	2.34802	17.5548	13.6437	4.33631	2.20711	5.04466
10.5701	8.34951	12.0282	16.8372	1.65824	2.53049	17.643	20.6696	29.5026	10.0757	8.19369	3.45745		3.3255	9.19012	2.17273	8.91671	3.35603	3.56543	10.5337	13.9459	18.8461	9.52301	11.1366	11.4165		11.0058	9.16248	9.00051	10.5506	3.26146	3.07059	17.5996	10.7335	25.203	5.9865	5.58262	10.4857		5.60773	9.90632	12.671	8.37241	5.77569	2.55119	17.5278	14.1231	4.46696	2.49056	5.14815
11.118	9.40324	13.1604	16.1759	1.71765	2.3076	19.1377	21.2677	28.258	10.089	8.29381	3.68625		4.10694	10.0233	2.06694	8.91879	3.35019	3.4947	9.78174	13.3065	18.7112	9.52828	10.9524	11.6177		11.1815	8.71793	9.13405	10.2918	3.54248	3.40558	17.9048	11.7608	23.6802	6.17054	5.40766	9.99494		5.84061	9.46208	13.3092	8.77196	6.00798	2.52234	17.3995	14.1945	4.1787	2.52544	5.38184
11.6446	9.56276	12.2007	14.8747	2.18211	2.75454	17.2687	19.8132	23.8724	11.9973	8.32933	3.66755		5.47457	10.2811	2.13396	9.25939	3.90146	3.61672	9.7979	12.9144	18.2165	9.69599	10.8279	11.3335		12.3797	9.35456	9.42635	9.84595	3.73134	3.7035	17.1741	12.7314	24.3719	6.31014	5.67727	10.0293		5.61096	8.78334	13.3958	8.33463	5.82574	2.34373	17.212	13.4021	4.06549	2.3131	5.44993
10.8648	9.1467	10.6787	12.9077	2.47134	2.55394	14.2525	16.9569	20.2499	12.8239	8.11092	3.65386		6.57331	10.1409	2.24647	9.52847	4.61501	3.6714	9.98816	11.9907	16.6544	9.44306	10.1805	10.742		12.1013	9.56566	8.95774	9.47798	3.70289	3.57721	17.0006	12.5403	25.9704	6.16011	5.35906	9.90967		5.37583	8.6421	13.8217	8.07958	6.03396	2.31078	17.3238	13.0241	3.90804	2.15965	5.62488
10.6219	9.2	11.047	12.5984	2.87921	3.04792	12.5392	15.5966	17.6739	12.609	8.23974	3.93506		7.15206	10.0483	2.25032	9.29274	5.16072	3.40087	9.97032	10.9576	14.4203	8.43709	8.56047	10.6094		11.5366	8.67847	7.98667	8.71079	3.73556	3.62942	15.9547	11.9961	27.2454	6.00687	5.43478	9.52209		6.08893	8.45372	13.5949	7.16675	6.24558	2.33495	16.9429	13.0662	3.81821	2.05314	6.18826
10.6315	9.37309	10.4729	11.7091	2.62505	3.15397	10.7348	14.1343	15.2754	10.61	7.70921	4.00363		8.14854	9.99445	2.28464	9.02418	6.12378	3.31039	10.5728	10.6308	12.754	7.637	6.83658	10.7854		11.0659	7.75576	6.9363	7.55702	3.78507	3.7645	14.2336	11.2305	27.4711	5.8932	5.69004	9.12419		6.15129	7.90382	11.6376	5.5409	6.20583	2.12325	13.6927	11.7901	3.59143	1.81817	5.52438
10.9596	9.2392	9.03242	10.0824	2.88582	3.23724	8.51717	11.59	14.6859	8.87101	6.60187	3.80194		9.36078	9.21062	2.12025	8.51074	6.37376	3.19525	10.4355	9.77414	10.7412	6.91035	5.25294	9.49036		10.4641	6.47041	6.15533	6.17342	3.91817	4.06366	12.7875	10.2082	26.4396	5.99875	4.95713	8.30147		5.47305	7.15086	9.3403	4.37754	6.04484	1.9339	10.4082	10.5569	3.27399	1.56204	4.98248
10.4786	8.93545	8.46327	8.64818	2.4454	3.39757	6.9079	8.95874	8.9844	8.44465	4.93403	3.96122		10.2542	7.78638	1.93372	8.40916	6.75507	3.12238	10.7472	8.62432	9.04044	5.84762	4.11896	7.31201		8.97532	5.71935	5.30759	5.1774	4.14607	4.30037	12.4234	9.07404	24.9879	6.28442	3.99458	7.27476		4.73779	7.20624	7.5524	3.50268	5.92344	1.81059	8.50601	9.15885	2.79684	1.41537	4.06084
10.711	9.15875	8.42509	7.05758	2.99054	3.18365	6.1907	7.93645	9.3094	7.63677	4.70389	3.75609		10.2555	5.72597	1.67425	8.06616	7.20811	2.63759	10.5356	7.27033	7.40055	4.18437	2.85292	5.09854		7.04125	5.01265	4.31643	4.2815	4.45754	4.55857	12.755	7.48697	23.4609	6.65113	4.04966	6.60736		4.38375	7.16242	5.84809	2.79078	6.15038	1.75313	7.39247	7.12443	2.15733	1.26205	3.56049
10.8459	9.33279	7.16593	5.38892	3.09989	2.84196	5.31971	6.82699	5.17712	6.74231	4.19083	3.26057		10.1712	3.73196	1.35931	7.43765	7.86494	1.96673	10.0096	6.22385	5.67226	2.68312	1.76939	3.63895		5.41224	4.60037	3.24104	3.62382	4.76239	5.52016	11.7214	5.59814	21.1157	7.21065	3.93499	5.74943		4.205	7.00388	4.47619	2.20281	5.64997	1.57398	5.02609	5.28421	1.54439	1.07289	2.76117
10.5964	9.34442	5.31051	4.11216	3.35268	2.58971	3.89445	5.2937	3.65378	5.27092	3.60394	3.18474		10.0476	2.52385	1.14319	6.83389	8.80313	1.56144	9.89617	5.46995	4.1481	1.82028	1.16526	2.9351		4.31752	4.25139	2.52137	3.49019	5.23365	6.13023	9.49427	3.8558	19.1656	7.27308	3.68134	4.81605		4.03287	6.78009	3.22365	1.71583	4.98444	1.38608	3.05667	3.70543	1.29373	0.912671	2.16908
10.771	9.21825	4.35524	2.99074	3.52805	2.47951	3.08104	3.96552	3.37928	4.04451	4.27071	2.8066		8.96854	1.9625	0.941703	5.54396	9.41921	1.24361	9.43525	4.5236	2.63459	1.26244	0.711408	2.34594		3.74596	4.57532	2.17776	3.22956	5.38301	6.50597	7.18242	2.97856	17.2015	7.55443	3.33392	4.66977		4.48729	6.82967	2.04738	1.48452	4.63304	1.23616	2.06906	2.62551	1.27054	0.92251	2.44719
11.7099	9.7301	3.73504	2.4452	4.40865	2.91902	2.67064	3.54783	3.96419	3.56947	5.31959	3.30887		7.49588	1.93702	0.897782	3.92891	10.2795	1.19619	9.30201	3.75459	1.69745	1.04072	0.605479	2.2166		3.72307	4.5714	1.89382	3.07847	5.61405	6.61078	5.30837	2.66741	17.7108	7.99736	3.1092	5.30964		6.23101	7.46017	1.5378	1.6031	4.99531	1.43139	2.02365	2.19025	1.32056	1.11322	3.7973
13.5195	10.1617	3.34697	2.1278	4.5746	3.00392	2.3072	2.64498	4.04226	3.37786	4.98629	3.00196		5.83414	2.0775	0.986626	2.47218	11.2127	1.19645	8.96125	2.84098	1.09599	0.829184	0.455519	2.4259		3.79776	5.04283	1.94937	3.18976	6.15949	6.86482	3.83965	2.38304	17.5335	9.58031	4.03134	5.54747		7.43301	8.05108	1.33685	1.72272	4.88456	1.47729	1.8642	1.82387	1.26115	1.24441	3.60593
16.4411	10.078	3.29632	2.09607	4.92674	3.58674	2.14044	2.07469	4.67835	2.8441	4.44865	2.55274		4.53825	2.35029	1.20737	1.5078	12.4239	1.2028	8.82989	2.24439	0.844264	0.645708	0.416091	2.96878		4.36412	5.39763	1.94659	3.27312	6.50709	6.75472	2.64158	1.95392	17.1934	9.78501	4.69108	5.10397		7.46851	7.97776	1.1747	1.58408	4.63907	1.52091	1.70846	1.62298	1.27299	1.30376	4.44644
16.2648	9.8696	3.4371	2.35075	5.56469	4.21283	2.12598	1.99012	7.07487	2.83553	4.49826	2.33417		4.00169	2.64357	1.55528	0.901554	13.237	1.26072	9.00727	2.01435	0.900656	0.608361	0.51735	3.55461		4.69524	5.81805	1.8324	3.21805	6.26693	6.8125	2.3047	1.5704	16.652	9.23236	5.80634	4.72349		7.59501	7.49386	1.05617	1.51569	4.79088	1.66705	1.687	1.59105	1.25179	1.42782	4.32735
16.2648	10.8197	3.54551	2.39823	6.39525	4.35845	2.32315	1.71754	4.8129	3.48773	4.82222	2.44404		3.66233	2.78147	1.85844	0.568748	13.1335	1.25868	9.13307	1.69191	0.899369	0.581462	0.529945	3.87218		4.62302	6.74202	1.88712	3.32889	5.96587	7.00312	2.07974	1.43561	15.9519	9.28337	7.56044	4.44606		8.0917	7.43866	1.03942	1.69168	4.6697	1.87408	1.92928	1.79258	1.25342	1.60331	4.6831
14.4588	11.097	3.39825	2.42749	5.09399	3.4588	2.52884	2.03408	6.2996	3.47094	5.17217	2.25471		4.02532	2.87776	2.11866	0.708173	13.0629	1.31653	9.57861	1.49329	0.967008	0.623449	0.648187	4.10059		4.27452	7.32674	2.01303	3.14938	5.52898	6.78017	1.91642	1.44896	15.9649	8.89954	9.09931	4.39523		7.6743	8.00303	1.02047	1.6961	4.84729	1.91402	2.25636	1.88731	1.08947	1.65116	4.25752
15.2249	10.8829	3.36553	2.21736	4.50855	3.45159	2.86471	2.17482	5.31041	2.25428	5.30384	2.16335		4.94676	2.76975	2.35107	0.845252	12.6199	1.29062	9.50275	1.27879	0.954362	0.728989	0.66544	4.04947		4.42445	7.42503	2.02524	3.37668	4.79732	6.79645	2.07796	1.49053	15.7517	8.30392	9.46166	4.28885		6.94062	8.69793	0.948529	1.52835	4.55372	1.91718	2.39399	1.83114	1.01883	1.70356	4.46492
15.1676	11.0347	3.13842	2.37503	4.53441	2.94323	2.44424	2.32486	4.46343	2.39262	4.97045	2.01729		5.31979	2.63801	2.60169	1.01647	12.0092	1.19004	9.23297	1.35002	1.01709	1.01129	0.740043	3.98188		4.82807	7.81047	2.08191	3.27694	4.40448	6.91928	2.1032	1.39973	15.5768	7.51485	9.73398	4.35715		7.06916	9.25015	1.04009	1.50641	4.17616	1.95661	2.83584	1.8395	0.955874	1.73228	4.89618
13.514	10.4097	2.96891	2.87791	4.27577	2.19667	2.26799	2.52011	3.89118	3.73948	4.78071	2.60704		5.1988	2.505	2.75465	1.18954	11.6481	1.06602	9.03785	1.60624	1.04929	1.12785	0.827876	3.88737		4.9209	7.4897	2.11799	3.21886	3.99077	7.14763	2.06917	1.34219	14.4142	6.71715	9.95659	4.19569		7.19515	9.65647	1.37715	2.46553	3.71486	2.11463	3.70138	2.30356	1.0337	1.75772	5.62665
13.5887	10.1003	3.12275	2.9427	4.0286	2.34936	2.14895	2.35381	4.23044	3.18116	4.1373	2.29272		5.36599	2.29035	2.77171	1.19647	11.4891	0.967928	8.98504	1.79952	1.01143	1.03337	0.855061	3.81289		5.05098	7.13515	2.19637	3.18259	3.8766	7.631	2.13008	1.38975	12.7732	5.94422	10.068	3.49922		6.93639	9.93253	1.57323	2.53423	3.6801	2.00904	4.37036	2.73219	1.19515	1.766	6.16094
12.9162	9.61564	3.4123	2.70311	3.92881	2.74779	2.20124	2.44884	4.07723	2.08556	4.2653	2.67403		5.8302	2.26066	2.81265	1.23062	11.9325	0.957377	9.24122	1.92344	1.03978	1.22997	0.993833	3.89528		5.26858	7.56002	2.18402	3.26687	3.6453	7.51838	2.0329	1.42684	11.0162	5.44298	8.96713	3.17223		6.50249	9.85522	1.27162	2.37812	3.9404	1.94784	4.6373	2.75391	1.24313	1.59725	6.06065
12.8823	9.56319	3.99538	3.17995	3.99196	3.0212	2.73333	2.77385	4.86476	2.01148	4.74572	2.80747		6.08196	2.28945	2.77771	1.31959	12.551	0.937001	9.27275	1.79916	0.981951	1.55407	1.05132	3.64351		5.18307	6.62337	2.47972	3.14883	3.40408	7.09702	1.96263	1.32948	9.82725	4.62279	7.47032	3.16511		6.44023	9.2809	1.18519	1.94124	4.12661	1.8436	4.92504	2.55754	1.21256	1.51458	5.93979
12.7513	9.10718	3.5113	3.22263	4.24197	3.61173	3.06053	3.19948	5.99996	2.38466	5.33481	2.93381		6.17482	2.25997	2.63607	1.57831	12.9317	0.958166	9.25373	1.86922	0.998084	1.76656	1.11824	3.25283		5.2542	6.49265	2.49224	3.16382	3.68047	6.55864	1.90787	1.2124	8.79128	3.75207	7.01855	3.45594		6.53693	10.2104	1.17158	1.80743	4.24721	1.86781	4.32399	2.31285	1.28	1.43521	5.79108
15.3196	8.91359	3.73784	3.66646	4.65459	3.84262	3.35779	4.16048	7.44726	2.93273	6.13708	3.29867		5.99801	2.20506	2.42082	1.70755	12.9119	0.989863	9.0742	2.06978	0.942193	1.79164	1.20385	2.93775		5.25867	6.38825	2.62321	3.18358	3.55317	5.83091	1.93479	1.14031	8.11483	3.30412	7.00314	3.83261		6.80933	11.1071	1.42001	1.96878	4.12943	1.76582	3.25512	2.3489	1.38843	1.46268	5.64819
16.597	9.28294	3.86453	3.62161	5.37563	4.87944	3.23345	4.02226	5.85302	3.03277	7.01651	3.98652		5.47855	2.14307	2.18475	1.53969	12.2491	0.984882	9.10287	2.09286	0.898405	1.7521	1.3281	2.60211		4.9946	6.66672	2.68074	3.31934	3.55432	5.29765	1.975	1.08748	7.82441	2.83638	7.02615	3.92112		6.58545	10.5097	1.71275	1.89622	3.97141	1.68538	2.61837	2.43339	1.45407	1.49856	5.31471
16.4592	9.40593	3.76868	3.12243	6.33354	5.63116	3.06355	3.72479	6.01045	3.13622	7.47585	5.08823		5.21147	2.09341	2.09627	1.33896	11.0945	0.938803	9.316	1.9142	0.95408	1.95028	1.50174	2.30236		4.71644	6.95097	2.69495	3.34754	3.42289	5.30279	2.00454	1.07003	7.40189	2.49903	7.1023	4.20449		6.14666	9.40765	1.85047	1.75158	3.79909	1.71879	2.34107	2.48344	1.64441	1.44863	5.03077
14.3508	9.1989	2.98918	2.12788	6.99197	6.62586	2.72029	2.77452	5.92619	2.60995	9.48481	5.48117		5.33221	1.97494	2.0948	1.20853	10.2292	0.977361	9.18006	1.57163	0.889605	2.24248	1.56874	2.04183		4.55551	7.24103	2.47779	3.76976	3.69794	5.32686	1.92187	1.06705	6.81159	2.47786	6.96794	4.48007		5.70592	9.50919	2.47519	1.62254	3.93676	1.80899	2.2581	2.32546	1.84384	1.43585	4.5366
12.1385	9.47184	2.79228	2.14166	7.81915	7.49812	2.22871	2.35058	5.52841	3.31898	12.6716	5.90657		5.26929	1.84103	2.03538	1.14176	9.8002	1.17924	9.12991	1.34995	0.844977	2.4192	1.70818	1.8721		4.57361	7.45758	2.54803	3.68762	3.80119	5.04304	1.91569	1.1069	6.35413	2.46926	7.41968	5.11292		5.19607	9.37549	2.8698	1.63997	3.88912	1.8508	2.26378	2.18765	1.7311	1.49261	4.21119
14.0195	9.96679	2.40581	2.12919	8.42472	8.48222	2.07349	2.35051	5.50723	4.26245	15.5172	6.45504		4.69366	1.71817	1.86166	1.00342	8.77169	1.26729	8.91917	1.14697	0.745104	2.53813	1.96455	1.66118		4.52487	7.09165	2.41703	3.81787	3.93838	4.84338	1.7894	1.05746	6.02213	2.57444	7.08133	5.71965		4.71693	8.98889	2.3599	1.64261	3.9	1.71001	2.18329	1.93311	1.77673	1.51522	4.0712
14.2545	9.93959	2.63275	2.21284	8.6849	10.1608	2.21546	2.36237	6.88189	5.95874	17.3386	7.17162		3.98693	1.58738	1.68866	0.875021	7.40892	1.22332	8.6736	0.970318	0.647356	2.57865	2.18888	1.48245		4.33616	6.93185	2.35174	4.01306	3.97254	5.2424	1.98204	1.13626	6.10101	2.5597	6.64017	6.57033		4.47197	8.79969	1.85088	1.81674	4.13736	1.78291	1.99262	1.92012	1.87822	1.51579	4.17726
13.7596	9.15408	2.43362	2.3676	9.33218	11.8284	2.26629	2.26124	9.16826	7.34599	16.6517	7.34899		3.46357	1.47744	1.73482	0.730314	6.66733	1.26346	8.69328	0.874131	0.612439	2.36201	2.23729	1.40384		4.31706	6.63437	2.33823	4.46212	4.08633	5.67022	2.00326	1.21918	5.97918	2.97261	6.04581	6.92554		4.15762	7.71312	1.57982	1.67292	4.51203	1.84478	1.91459	1.92971	1.94796	1.59433	4.57628
14.4122	8.68202	2.38342	2.56081	10.5096	13.1318	2.39034	2.46725	12.3037	8.87389	16.0176	7.4383		3.16147	1.33838	2.00266	0.511236	6.42802	1.42887	8.65577	0.787553	0.544257	1.98866	2.21252	1.30856		4.3675	6.40426	2.26396	4.65348	4.23687	5.9535	2.17615	1.3508	6.17173	3.31456	5.55623	7.19223		3.53398	6.4604	1.30217	1.54603	5.07191	1.7976	2.07318	1.82298	1.91406	1.59944	5.05022
14.0133	9.29014	2.4204	2.61044	11.5588	14.1417	2.78349	2.49399	15.3228	10.991	16.509	8.08617		3.08428	1.13478	2.38325	0.410633	6.36306	1.66927	8.52969	0.777586	0.520089	1.7413	2.31048	1.25742		4.17881	6.2814	2.11036	4.78296	4.39649	6.31957	2.29321	1.57961	7.32035	3.5747	5.50714	7.5434		3.25694	5.90527	1.08089	1.21875	5.34912	1.90382	2.35859	1.68139	1.86948	1.6301	5.71239
13.321	9.37074	2.60327	2.71175	13.1943	15.0552	2.73311	2.66407	18.2923	11.5335	16.1769	8.71245		2.80434	0.974576	2.83927	0.385264	6.33484	2.01837	8.33552	0.749754	0.486899	1.67671	2.44272	1.22303		3.82068	6.22042	2.13435	4.91166	4.95826	6.64188	2.15047	1.61968	7.84841	3.82075	5.69208	8.29876		2.96686	5.96157	0.915991	1.21717	5.6578	2.10407	2.47281	1.66123	1.57952	1.52942	5.81874
11.7613	8.91694	2.77959	3.24596	13.7105	15.6058	2.73552	2.65382	20.6531	11.7456	15.1334	8.64491		2.31397	0.95021	3.45517	0.368052	6.20807	2.41712	8.30697	0.75362	0.47505	1.75828	2.57737	1.22309		3.63564	5.88667	2.10577	4.94191	5.36094	7.45452	2.60047	1.60082	8.44487	4.30666	5.70369	8.82473		2.62657	5.57184	0.930075	1.3131	6.09556	2.3125	2.64833	1.73201	1.3921	1.45729	5.02292
11.3561	8.99184	2.76247	3.8874	14.9944	16.8268	2.98205	2.90126	24.2291	12.3207	13.7095	9.09883		2.1216	0.96606	4.15705	0.349512	5.89542	2.79422	8.33118	0.758733	0.473156	1.85334	2.61336	1.28842		3.60628	5.91286	2.22728	4.9851	5.64645	7.76116	2.66625	1.76157	8.64015	4.77351	5.18228	8.78725		2.5882	4.28652	1.09189	1.39454	6.51508	2.61322	2.98349	2.0842	1.41514	1.33389	4.17379
12.6713	9.62507	2.91175	4.60856	16.1332	17.8697	3.63761	3.56606	29.5218	14.185	13.58	9.28222		2.10251	0.951543	4.73805	0.32759	5.58573	3.34086	8.32239	0.715522	0.462911	1.87762	2.48966	1.3539		3.71645	6.17113	2.17653	5.08722	6.30389	7.53474	2.7463	1.61752	9.29475	4.95968	4.57156	9.15057		2.82712	4.2481	1.19281	1.38167	6.3458	2.81414	2.84504	2.22164	1.42158	1.27656	3.76119
14.048	9.84348	3.63422	5.43973	15.9815	17.3149	4.18459	4.30574	29.6129	15.8847	13.3256	8.22277		1.97895	0.904358	5.38365	0.331726	5.38853	3.98698	8.44295	0.706797	0.469961	1.93298	2.34998	1.35649		3.72852	6.28222	2.14242	5.07187	6.8581	7.13075	2.88666	1.57517	9.39388	5.23369	4.39886	10.0497		2.76562	4.12743	1.14329	1.38601	5.92563	2.9663	3.07269	2.52911	1.46144	1.29439	3.98952
13.8494	9.96946	4.16235	4.90046	16.5537	15.6874	4.39457	4.70813	30.1553	16.4978	11.9703	7.43889		1.82708	0.866474	6.03714	0.349156	5.20446	4.61332	8.56066	0.698357	0.446303	1.96688	2.26066	1.31573		3.78137	6.39121	2.19798	5.12361	7.10644	7.62889	3.06044	1.73694	9.11423	5.56641	4.50995	10.6861		2.91198	4.48712	1.10386	1.6775	5.74747	3.2215	3.30673	2.78631	1.51438	1.41182	4.06771
13.0853	10.1817	4.47672	5.27802	16.8291	15.0038	5.31057	5.33936	27.8519	18.1471	12.8897	6.84073		1.67649	0.89445	6.26206	0.366519	5.02146	5.06971	8.6272	0.722537	0.43798	1.87155	2.24334	1.3377		4.14828	6.13582	2.40176	4.93475	7.38293	7.84908	3.47032	1.85884	8.99312	6.0019	4.16467	10.5008		2.76019	4.13853	1.08608	2.01741	5.27132	3.20603	4.005	2.88344	1.46201	1.41317	3.80615
13.1985	11.3558	4.90112	5.34887	17.7049	15.7277	6.2717	6.59722	26.7831	19.3447	11.0581	6.42193		1.54772	0.953781	6.23301	0.369591	4.85593	5.11339	8.61902	0.761185	0.445885	1.87821	2.32889	1.38441		4.54885	6.08568	2.3298	5.07569	7.51915	7.47325	4.06946	1.89902	8.48021	5.675	3.76475	10.2479		2.88055	3.9616	1.30081	1.8559	4.99984	3.00038	4.29101	2.9776	1.38331	1.49341	3.48534
12.9946	12.0421	5.84658	5.12881	15.8708	16.0207	6.93399	7.48998	23.6006	17.9664	9.78171	5.79247		1.49765	1.0349	6.18366	0.383735	4.57695	5.08913	8.63418	0.797633	0.457196	1.98629	2.42155	1.40854		5.19704	6.10692	2.4334	5.22974	7.3929	6.98862	3.8581	2.04202	7.96402	5.42352	3.38264	10.4284		3.1236	4.17398	1.28955	1.66182	4.63004	2.93434	4.89027	2.97954	1.45862	1.49983	3.22059
13.405	12.9469	5.61369	5.09312	14.7078	16.2342	6.53192	7.97678	24.794	16.0044	9.1165	5.18206		1.49665	1.12639	6.0472	0.399265	4.17268	5.06831	8.70076	0.822855	0.470095	1.8915	2.42004	1.41601		6.03064	6.42139	2.6536	5.31936	7.59748	6.68891	3.52672	2.15541	8.54435	5.6696	3.36091	9.73294		3.73807	4.33818	1.38721	1.75565	4.51018	2.9246	5.33546	2.90835	1.62602	1.56087	3.42255
14.4019	15.6124	6.13217	5.78613	14.9124	16.2289	7.21781	7.32859	24.4042	15.9747	9.00457	4.72512		1.54428	1.27788	5.94039	0.413655	3.99885	4.70269	8.76069	0.82495	0.49965	1.91623	2.50129	1.38663		6.75004	7.77024	2.83072	5.40938	7.91461	6.67241	4.02758	2.29589	8.28484	5.45455	3.63009	8.36269		5.40215	4.99141	1.67469	1.9343	4.29266	2.84007	5.22531	3.04105	1.57512	1.64736	3.40493
16.4901	18.2157	6.55575	5.74329	14.0673	14.5037	7.45663	7.19303	23.1462	16.097	8.55201	4.15049		1.58105	1.5551	5.70275	0.426251	3.93277	4.16886	8.7993	0.945835	0.537753	2.32192	2.67889	1.35854		8.23617	9.14947	2.95724	5.47231	8.76402	6.58188	4.34422	2.32057	7.55004	4.92798	3.68594	7.66915		8.22176	6.01668	1.97937	1.94718	4.63217	2.80809	5.55131	2.89391	1.60979	1.71821	3.15657
17.6635	18.5163	5.30798	5.24161	11.9138	12.2619	6.29705	6.67142	23.686	16.0354	7.23504	3.97909		1.56895	1.85154	5.1229	0.470036	3.84432	3.83134	8.8049	1.2961	0.596836	2.76189	2.8979	1.43823		9.58459	11.0381	2.89752	5.45219	8.76554	6.69747	4.72686	2.40151	6.36665	5.11355	3.72735	7.50823		11.4563	7.57144	2.34823	2.74852	5.00356	2.77441	5.18153	3.47347	1.9238	1.78923	2.5251
16.0721	18.5085	4.38977	4.62613	10.0368	11.178	6.1659	5.21617	22.4339	15.296	5.63179	4.22576		1.66824	2.05125	4.51301	0.542577	4.00182	3.69783	8.84038	1.79518	0.700322	3.03567	3.19482	1.65044		11.7723	12.8272	3.03658	5.82791	8.81165	6.62132	5.04065	2.20054	5.78012	5.27205	3.34564	7.1379		13.8078	8.80855	3.79317	4.8524	5.18786	2.76057	5.05948	3.42174	2.13025	1.96103	2.2748
17.6047	18.4794	3.93602	4.52328	9.0464	9.38402	6.03793	4.74378	21.7574	16.7893	4.58866	3.87068		1.87347	2.11774	4.1472	0.659863	4.57287	3.49628	8.90678	2.34702	0.808286	3.10389	3.21705	1.92235		13.7678	15.0529	3.27302	6.11669	8.46917	6.28032	4.54637	2.1456	6.24173	5.1599	3.51341	6.68656		13.9364	9.20216	5.05104	7.24724	5.39003	2.67308	4.85741	3.18793	2.39442	2.23342	2.59078
17.7306	18.6676	3.19646	4.07458	7.65491	7.11823	5.21508	4.41488	21.0639	14.5029	3.97047	3.74343		2.3705	2.06453	3.87548	1.02035	5.98472	3.21631	9.02513	2.90545	0.935703	3.05766	2.87547	2.18058		15.4735	16.7804	3.34591	6.27151	7.90204	5.70166	4.13076	1.85366	6.10232	4.88381	3.44653	6.31565		13.064	9.53176	6.80677	8.98665	5.26728	2.5752	4.42218	2.76601	2.55924	2.32921	2.66743
17.4763	17.315	2.9252	3.66818	6.3764	5.08815	4.00805	4.48732	17.8102	12.4358	3.89047	3.75548		3.62853	1.97151	3.64247	1.64745	8.08124	3.15395	9.23795	3.24145	1.00811	3.0813	2.59577	2.40554		16.3617	18.5911	3.37285	6.64555	7.71761	5.55117	3.91029	1.83421	5.86455	4.85052	3.53152	6.3183		11.7728	9.76225	8.46461	9.8112	5.12528	2.48692	4.15085	2.50972	2.51118	2.44226	2.51117
17.0881	15.4243	2.88016	3.54993	5.20318	4.45641	3.47083	4.21376	14.745	9.54752	4.01399	3.73868		5.54454	1.90341	3.6186	2.37684	10.1896	3.38637	9.64891	3.22961	1.03052	3.15053	2.58177	2.63486		17.6062	20.032	3.559	6.87397	8.22664	5.72733	3.70913	1.79037	6.12344	4.91084	4.85091	6.39848		11.6922	9.75278	9.85927	10.6002	5.26376	2.62761	4.43678	2.52095	2.28744	2.57121	2.3894
15.7005	14.423	2.91432	3.74148	3.86967	4.51138	3.00566	3.90611	14.4426	7.99794	3.45904	3.34491		7.94894	1.87033	3.67574	2.99488	12.0905	3.63042	10.0845	2.99775	0.997345	3.12668	2.5602	2.66141		18.2511	20.727	3.76501	7.17825	8.45977	6.14161	3.26934	1.63598	6.51876	4.46093	5.55221	6.37746		11.0976	9.34307	9.89243	10.8102	5.57839	2.60149	4.15158	2.72992	2.21793	2.43416	2.19381
14.3468	13.7905	2.87196	3.71545	3.56025	4.5597	2.79695	3.64499	15.2831	5.84098	3.25608	3.15414		10.5498	1.96597	3.67528	3.64037	13.7753	3.81053	10.5067	2.74033	0.900781	3.04691	2.30078	2.48643		17.2377	19.9086	3.78468	7.43506	8.49408	6.25642	2.8142	1.5693	6.5125	4.17013	6.23473	6.3835		10.2148	9.40679	9.4535	9.84724	5.578	2.41576	3.6092	2.74567	2.06242	2.16893	2.01279
13.9757	13.3272	2.86582	3.67421	3.67622	5.01895	2.5064	3.54077	14.2512	4.49022	2.72216	2.88998		12.6348	2.18641	3.65069	4.5265	14.9647	4.04443	11.1448	2.54672	0.829808	2.94551	1.91283	2.37562		14.9321	18.2926	3.73108	7.92527	8.75277	6.45615	2.59093	1.50329	6.92968	3.78093	6.84319	6.00807		9.17325	9.0417	8.80081	8.5589	5.33168	2.23806	3.07878	2.90729	1.93593	2.02602	1.92595
15.1809	12.5503	2.99835	3.79757	3.90924	5.74542	2.73446	3.5466	12.4884	3.50279	2.59939	2.68039		14.3288	2.36113	3.53809	5.28594	15.3967	4.14657	12.0429	2.40407	0.738778	2.63262	1.49751	2.27081		14.0152	16.4914	3.74301	8.20725	8.32838	6.32056	2.47202	1.42892	9.10169	3.52582	7.74597	5.40883		8.90752	8.57676	8.57907	7.54808	5.01766	2.15353	2.59282	3.25574	1.91262	1.81755	2.02849
14.7636	11.9776	3.1605	3.84307	4.01175	7.03463	2.55558	3.65514	10.5495	3.70839	2.83476	2.87784		15.6218	2.38728	3.32584	5.76765	15.4585	4.06067	12.7347	2.38813	0.693607	2.15703	1.17567	2.13776		14.6424	15.8061	4.07986	9.15625	7.57575	6.04853	2.4574	1.4614	9.74289	3.01082	7.88738	4.43456		8.97591	8.51157	8.01034	6.77479	4.6802	2.01106	2.28966	3.65412	1.98353	1.46986	1.93348
17.7816	11.9402	3.3532	4.39877	4.12598	8.51114	3.27168	3.8141	10.2004	4.3511	4.00487	2.92044		16.0191	2.19668	2.96838	6.01761	15.5562	3.77559	12.1565	2.413	0.600691	1.77599	0.951569	1.88465		14.5536	14.8531	4.06866	10.0964	7.01888	5.33825	2.43971	1.31691	11.7643	2.83383	8.13744	4.18517		8.42434	8.36357	7.42123	5.50931	4.56583	1.95148	2.19742	3.6082	2.04321	1.38162	1.8646
27.4428	12.0665	3.82621	4.03212	4.07293	9.3402	3.40677	3.89269	8.75292	4.27308	4.78504	2.80059		15.6145	1.97424	2.53423	5.95881	15.7912	3.22373	11.2648	2.48959	0.499599	1.55339	0.79995	1.60629		14.0597	13.7888	4.27716	11.2369	7.25607	4.49603	2.52956	1.2872	13.15	2.54526	7.52431	3.85641		7.63758	8.33003	6.61631	4.40355	4.53063	2.08226	2.1008	3.37606	2.38427	1.37698	1.88606
40.7646	11.8016	3.17165	3.96346	3.89168	10.4148	2.9161	3.65948	8.50308	4.24249	6.96658	3.08337		13.856	1.8437	2.09852	5.37106	15.1398	2.51154	11.1832	2.50856	0.510848	1.37292	0.703932	1.49313		13.8428	12.5891	4.8204	12.4959	6.65411	4.08911	2.67558	1.32207	13.8655	2.39861	6.98108	3.65763		6.78697	8.11708	5.55913	3.69917	4.45642	2.39202	1.94486	3.28737	2.71794	1.39206	1.99405
48.6582	10.3346	3.02682	3.16192	4.40342	10.5964	2.97546	2.94583	8.08105	4.28441	6.96144	3.52892		10.9277	1.66578	1.67999	4.1427	12.8563	1.8684	10.8506	2.33473	0.484914	1.21334	0.619899	1.41268		12.8047	11.2124	5.48829	12.8018	5.65467	3.9401	2.83683	1.49037	15.4717	2.4547	6.10291	3.28509		5.86182	8.15791	4.39095	3.39163	4.54489	2.87713	1.98253	3.29471	2.75601	1.41572	1.94306
54.0588	9.74488	3.4845	3.21033	5.35195	10.4386	2.58624	3.1535	7.9835	5.47215	7.22033	3.33337		8.54197	1.50837	1.45493	2.84178	10.2949	1.58861	10.0231	2.2242	0.538083	1.05933	0.633079	1.39501		10.6773	9.28647	5.8003	11.8347	4.80973	3.6186	3.00386	1.67055	15.7269	2.74395	5.74439	3.43492		5.08208	7.42926	4.10627	3.2195	4.61651	3.36883	1.88255	2.97373	2.61673	1.33719	1.69744
59.0191	10.4589	3.22033	3.09079	5.89097	10.3347	2.40141	3.12144	7.70612	5.58697	7.23258	3.58813		7.31249	1.43667	1.29483	1.87157	8.15427	1.52176	9.08241	2.03793	0.593989	0.782921	0.585216	1.3718		9.81197	7.87046	5.77636	10.6374	4.81733	3.0372	3.28571	1.69128	13.0796	2.54842	5.52343	3.15217		4.38612	6.44686	3.56659	3.00537	4.7383	3.5958	1.74116	2.69279	2.89036	1.28807	1.58267
56.942	10.1536	2.97364	2.95195	6.56551	11.6917	2.52174	2.58464	8.81286	6.0546	7.41589	3.52291		6.74388	1.49457	1.19367	1.36825	6.72042	1.61214	8.71838	1.89077	0.675065	0.610365	0.525352	1.36522		9.10094	7.51289	6.03895	9.82347	4.5815	2.61806	3.52006	1.59769	13.3866	2.60227	4.93605	3.03998		4.06658	5.91865	2.7477	2.95955	4.87623	3.74647	1.85904	2.61254	3.2511	1.29201	1.50889
44.9884	9.90308	2.87252	2.97433	7.2913	10.5583	2.52002	2.20694	9.67454	6.48154	6.19076	3.34245		6.02215	1.58001	1.31661	1.17214	6.22303	2.00914	8.83426	1.92784	0.76843	0.542757	0.514988	1.36008		7.83522	7.12808	6.41405	9.31788	4.5102	2.43894	3.82145	1.66527	14.4988	2.59618	4.67514	3.07153		3.91311	5.86486	2.27427	2.9782	4.76333	3.706	2.0379	2.51877	3.34984	1.33125	1.51
37.9931	9.82951	2.98067	2.95339	7.35961	10.2845	2.5747	2.16284	9.60763	7.81013	4.63454	2.63235		4.99356	1.58746	1.49349	1.01101	6.14201	2.51965	8.8014	1.95709	0.759378	0.436457	0.468318	1.29483		6.6699	6.64878	6.41387	8.67858	4.09275	2.70004	4.12496	1.66481	13.3807	2.46395	4.27326	3.25872		4.12956	5.83841	2.00069	2.83398	4.40226	3.83441	2.06345	2.1896	3.03275	1.28666	1.49065
34.6418	10.9438	3.19803	2.83715	6.69193	8.11271	2.54615	1.89085	10.7344	8.59355	4.12522	2.20647		4.15729	1.62355	1.65741	0.952037	6.32654	2.91213	8.91784	2.09891	0.848299	0.476568	0.491706	1.33691		5.81642	6.52222	5.97018	8.62555	3.91645	2.61405	4.24959	1.723	12.9932	2.29478	3.51131	3.47049		4.23427	5.44276	1.55308	2.48061	3.98173	3.86286	2.11468	2.03599	2.85692	1.26828	1.57027
25.4113	10.3929	3.01574	3.00189	5.69883	7.20601	2.71443	2.3881	11.3969	7.7883	4.03018	2.10048		3.68176	1.5866	1.7272	0.840616	6.51472	2.92337	8.79437	2.18019	0.838146	0.503711	0.440564	1.33253		5.42765	6.58153	5.33759	8.69593	3.73852	2.66237	4.53391	1.81328	12.2881	2.32024	2.79179	3.15061		5.00401	5.49931	1.41002	2.33003	4.08157	4.10011	2.39837	2.05552	2.72726	1.34613	1.67205
21.8528	11.6616	2.68397	2.90693	5.04027	6.44209	2.61561	2.27349	10.9448	6.19848	3.69705	1.72828		3.83553	1.52231	1.71809	0.856401	6.97618	2.66447	8.82664	2.29528	0.878528	0.528362	0.466339	1.41297		5.19449	6.99046	4.94626	8.34993	3.49911	2.92755	4.67196	1.81912	12.0175	2.31609	2.34506	3.13558		6.12096	6.17131	1.78733	2.63452	4.30716	3.85929	2.63886	1.98798	2.6884	1.35769	1.71202
23.4903	11.1432	2.54461	2.82606	3.67414	6.94297	2.36448	1.9507	11.7355	6.37147	3.97989	1.73115		4.02591	1.41357	1.79127	0.926154	7.26238	2.3857	8.85121	2.44289	0.975822	0.574319	0.519058	1.50523		4.93692	7.49113	4.52039	7.7787	3.11915	3.31419	4.81246	1.71448	11.0812	2.40706	2.37318	2.72247		6.60857	6.60947	1.86681	3.02298	4.09334	3.25401	2.72072	1.78799	2.43836	1.30703	1.61487
25.8528	10.7143	2.50482	2.73315	3.20943	7.16063	2.31126	1.93124	11.246	5.90247	4.20308	1.77513		3.76245	1.2432	1.95047	0.931762	6.91722	2.23984	8.7135	2.51967	1.02153	0.542275	0.467181	1.50406		4.97253	8.00633	4.32056	7.30709	3.39245	3.38146	5.04828	1.75723	11.3276	2.50044	2.19848	2.52541		6.87793	6.54119	1.8336	2.98432	3.94639	2.89138	2.76024	1.57821	2.40608	1.20759	1.54883
30.7733	10.1984	2.40302	3.31072	2.91708	6.85716	2.304	1.88763	10.7498	4.71027	3.03116	2.08715		3.57264	1.17023	2.15197	1.0653	6.58505	2.15168	9.01189	2.59005	1.18014	0.538604	0.488279	1.62098		4.77061	7.96038	4.26651	6.78698	3.85185	3.40637	5.29973	1.86634	10.5778	2.27075	2.46133	2.42726		7.99512	6.72562	1.79442	3.01457	4.13607	2.81785	3.28173	1.57901	2.30007	1.25837	1.68534
34.1537	10.4605	2.27781	3.34719	2.75056	5.51057	2.41987	2.02258	11.1718	3.9491	3.24731	2.13658		3.54954	1.07757	2.23821	0.992265	6.1409	1.84815	8.83587	2.3498	1.11235	0.475471	0.39045	1.56492		4.76718	8.26518	4.22351	6.44374	3.76665	3.15385	5.33399	1.93054	9.56606	2.06837	2.73688	2.64321		8.12966	7.79625	1.86607	2.95836	3.97003	2.87133	4.18982	1.78686	1.9077	1.2314	1.8057
38.7796	10.4883	2.42095	3.2871	3.64209	5.37983	2.60737	2.00811	9.40578	2.94748	2.83947	1.98619		3.62609	1.04908	2.16646	0.970541	6.06106	1.69855	8.83317	2.20924	1.12467	0.48556	0.388403	1.50679		5.06575	8.54338	3.96556	6.20016	3.46719	3.28766	5.22002	1.9816	8.79847	2.09244	2.64897	2.52705		7.56647	7.87409	1.70631	3.3251	3.62591	2.84249	4.20291	1.7591	1.64887	1.10463	1.65706
44.0509	10.0386	2.83832	3.48486	3.51217	5.2784	2.76149	2.44436	9.65642	3.28161	2.54942	1.7653		3.54046	1.0219	1.94356	1.02208	6.14099	1.62976	8.87613	2.19506	1.15981	0.47599	0.390363	1.41639		5.49829	9.19754	3.95568	5.95119	3.48833	3.26501	5.26293	2.04844	8.03049	2.09996	2.50224	2.20772		7.11334	8.00976	1.50897	4.05657	3.60336	2.74632	4.10129	1.76996	1.51666	0.975052	1.46201
44.6092	9.78096	2.83336	4.01735	3.14037	5.07176	2.44365	1.76343	6.92564	3.21689	1.90828	1.25432		3.61482	0.97573	1.70007	1.13753	6.41255	1.52057	8.81413	2.23322	1.16042	0.434243	0.367046	1.31387		6.04369	9.37854	3.83361	6.1411	3.46803	3.1752	5.52081	2.0698	7.27613	1.96176	2.27102	2.26864		7.97822	8.72125	1.76473	4.77168	3.55417	2.59646	4.72944	2.03272	1.49605	0.952759	1.38946
39.3271	9.68251	2.4953	3.58468	2.63494	4.66655	2.38607	1.8692	6.91704	3.20573	1.89483	1.18241		4.12376	0.994617	1.62338	1.45562	7.10091	1.57492	9.23252	2.48447	1.3354	0.50422	0.47542	1.38018		5.92266	9.4311	3.76866	6.1583	3.56074	3.11499	5.96652	2.10484	6.53597	1.87038	2.38548	2.26345		8.26838	9.42471	2.08699	5.41331	3.35504	2.30593	5.77361	2.53154	1.46154	0.987924	1.44912
34.392	10.2783	2.32043	3.67689	2.10279	4.55291	2.58527	1.52503	6.83344	2.67343	1.52154	1.03764		4.5607	0.930911	1.59916	1.65286	7.27983	1.61032	9.12191	2.58131	1.24148	0.499053	0.396753	1.27656		5.49222	9.96098	3.88019	6.12494	3.52127	3.06599	6.22854	2.13426	6.33841	1.85284	2.26835	2.08208		7.25716	9.32657	1.77743	5.50965	3.1327	2.02316	6.24808	2.71063	1.3183	0.948591	1.33919
30.2098	11.7476	2.17419	4.67103	2.25474	4.66862	2.62118	1.61434	6.39354	2.81276	1.4055	0.903022		4.90361	0.985501	1.5697	2.11997	7.83223	1.8302	9.32466	2.78706	1.31769	0.612929	0.473872	1.33976		5.89809	10.479	4.21772	7.01451	3.30738	3.21121	6.76354	2.20963	5.38143	1.94128	2.21395	2.13338		6.45735	8.86268	1.57452	5.80351	3.10523	2.02143	6.85307	2.74835	1.19601	0.934771	1.24218
27.304	11.9648	2.28518	5.08511	1.98764	4.58933	2.57709	1.31003	5.93204	2.49107	1.60573	1.06761		4.86826	0.960888	1.43768	2.50445	8.22918	1.89125	9.25387	2.86561	1.35805	0.644915	0.46803	1.32177		6.17511	10.9946	4.43862	6.63623	3.04586	3.31472	7.2632	2.26339	4.73769	1.96075	2.16945	2.23097		6.16773	9.04297	1.75352	6.2061	3.31559	2.23832	8.52453	3.06617	1.16341	0.942187	1.30845
28.6621	11.8561	2.38468	5.45499	2.71716	4.6144	2.59901	1.29154	5.479	2.64628	1.9225	1.12393		4.88698	0.880022	1.32287	2.97295	8.43349	1.8938	9.23125	3.0661	1.43088	0.670723	0.440743	1.28009		5.54115	10.8368	4.59017	6.54667	2.93312	3.44819	7.75758	2.24524	4.38801	2.03496	1.79058	2.22481		5.56173	8.95437	2.16833	6.41867	3.17837	2.15622	9.31627	3.61136	1.13644	0.97261	1.37367
35.7557	14.4884	2.72234	7.13368	2.62371	4.09542	3.10894	1.473	7.08639	2.59829	1.61807	1.06276		4.91404	0.873641	1.29632	3.60917	9.01552	2.11767	9.57297	3.31391	1.72211	0.801026	0.563223	1.38741		5.25989	10.6883	4.50787	6.83086	2.8283	3.02156	7.8168	2.14152	4.32116	2.17716	1.62185	2.15876		5.31083	9.13476	2.54635	6.43907	3.04597	2.10213	9.33711	4.11775	1.05224	0.947914	1.38944
32.4532	14.9982	2.99781	10.0039	2.11175	3.58892	3.39254	1.57596	8.1938	4.11614	1.4442	1.05423		4.40336	0.732028	1.18165	3.6918	8.82646	2.17899	8.92832	3.01759	1.66618	0.7382	0.482499	1.26665		5.63507	10.9798	4.53412	7.84762	2.98598	2.89046	8.19168	2.20627	4.60629	2.5451	1.56726	2.21939		5.63516	9.39657	2.66536	6.28011	3.09472	1.96689	9.84853	4.60754	0.923546	0.900732	1.39547
26.2821	13.7482	3.116	11.4656	1.61655	3.0326	3.59621	1.43931	8.20048	4.13017	1.31847	0.89521		4.27937	0.780085	1.12153	4.04349	8.77739	2.44337	9.35047	3.0234	1.91531	0.929319	0.76764	1.47159		5.77932	11.6284	5.02923	9.02086	3.00062	2.84792	8.35272	2.39273	4.97626	3.108	1.79247	2.39236		6.06243	9.21383	3.04242	6.63081	3.3688	1.77508	10.9467	5.66501	0.928151	0.937204	1.61494
23.0532	12.3739	3.14958	12.4832	1.26444	2.90127	3.7845	1.60311	8.62304	3.13674	1.10619	0.737326		4.10013	0.72128	0.980946	4.14423	8.24193	2.38553	9.37318	2.71496	1.99081	1.05664	0.823651	1.4014		5.64923	11.5295	5.52241	9.5263	2.85792	2.65276	8.32929	2.57816	5.42863	3.5839	2.0178	2.54179		6.43038	9.71387	3.7507	7.3531	3.22715	1.59501	11.9751	6.51561	0.887352	1.06466	1.98609
18.7943	11.7323	4.1241	15.5289	1.38591	2.74332	4.74327	1.7993	8.75016	2.96814	1.63686	0.659784		4.08293	0.746999	0.93237	4.15922	8.29141	2.29775	9.45974	2.60802	2.28081	1.25917	0.970229	1.45949		5.73495	11.5912	5.68844	9.49207	2.83459	2.47951	8.62031	2.79594	5.66081	3.83335	1.89977	2.7008		6.40039	9.91286	4.60851	7.69434	3.17505	1.51392	11.791	6.84079	0.852905	1.11456	2.20364
17.0642	11.8539	5.05689	17.0787	1.40104	2.2002	5.77785	2.36519	8.99814	2.74506	1.58574	0.765682		4.2476	0.955364	0.989495	4.19817	8.82495	2.4795	9.83993	2.79773	2.63638	1.54779	1.39449	1.81205		6.13871	12.1779	6.07203	9.88283	2.77041	2.51477	9.51079	3.07099	6.26377	4.42926	1.94786	3.01775		6.02063	9.2627	5.21112	7.84378	3.21317	1.55366	11.3123	7.07501	0.871764	1.09211	2.29467
15.781	11.3144	5.66741	17.1085	1.40123	2.05407	6.55814	2.84547	8.61658	2.6166	1.61762	0.765166		3.77275	0.951186	0.907526	3.72249	7.69476	2.34836	8.74579	2.33855	2.26442	1.45941	1.46911	1.72689		6.77919	12.4167	6.40665	10.2146	2.91577	2.71019	11.4888	3.44225	7.33394	5.44835	2.12861	3.58668		6.04885	8.75014	5.97749	8.29423	3.14823	1.5633	11.7267	7.53548	0.943093	1.09942	2.46839
13.5891	10.5401	6.49943	17.6685	1.24599	1.57996	7.08004	3.34533	10.2534	2.68287	1.95583	0.751521		4.00737	1.49203	1.17737	4.48662	8.19709	2.93289	10.5172	3.15443	3.27219	2.04437	2.5973	2.74284		6.63173	12.2364	6.43732	10.3422	3.06108	2.69937	11.8503	4.02364	8.94831	5.70652	2.2411	4.33279		6.85897	10.0511	7.04439	8.7076	3.25227	1.60874	13.6213	8.79398	1.01748	1.2258	3.05102
14.9652	9.99137	7.56908	19.3937	1.37956	1.64721	9.16372	4.62438	11.2817	3.53459	3.09373	0.993943		2.85391	1.35832	0.954919	3.47308	6.00993	2.30983	8.16407	2.76687	3.01749	1.88326	2.44736	2.54812		6.31477	11.1684	6.06781	10.1199	2.93732	2.57607	11.0572	4.22555	10.2339	5.79024	2.38917	5.02456		7.64026	11.6012	8.92211	9.71442	3.79783	1.79199	16.5074	10.7418	1.13726	1.44668	3.97973
[truncated: 73 more columns]

## Sheet: Advanced Canter
LES	RES	LMF	RMF	LEO	REO	LVL	RVL	LBF	RBF	LGL	RGL		LES	RES	LMF	RMF	LEO	REO	LVL	RVL	LBF	RBF	LGL	RGL		LES	RES	LMF	RMF	LEO	REO	LVL	RVL	LBF	RBF	LGL	RGL		LES	RES	LMF	RMF	LEO	REO	LVL	RVL	LBF	RBF	LGL
0.249429	0.140888	0.0317054	0.853852	1.03426	0.169331	0.0548427	0.0508803	0.942863	0.420636	0.0836198	0.400812		0.0519682	0.122885	0.0676403	0.242909	0.259924	0.061852	0.0288977	0.0172067	1.00899	0.162298	0.0499903	0.0640508		0.10722	0.282879	0.00553579	0.0272716	0.0543989	0.0676359	0.0802381	0.219499	0.755977	0.258782	0.0378648	5.85e-07		0.323471	0.353964	0.728343	0.996934	0.104393		0.0460757	0.22867	0.111005	0.0145345	0.127606
-0.649702	-0.23054	-0.216436	-0.521306	-0.461466	-0.471665	-0.126147	-0.0784998	-0.553098	-0.332284	-0.242563	-0.0684273		0.155579	0.433778	0.14875	0.5664	0.60929	0.25433	0.141277	0.198461	1.55922	0.347452	0.260795	0.269701		-0.377383	-0.392762	-0.138073	-0.263318	-0.281092	-0.452017	-0.534076	-0.0576452	-0.270222	-3.08318	-0.467122	-1.02639		0.963712	0.89397	2.05829	4.67095	0.281412		0.327872	0.493829	0.978956	0.476471	0.951524
0.998544	0.602668	0.217818	2.29479	4.05285	0.985742	0.243019	0.155296	2.83363	0.99577	0.555496	1.20433		0.61999	1.61474	0.421712	2.42456	2.97112	1.57679	0.306102	0.293854	7.15817	1.05948	0.679857	1.00651		0.728291	1.35453	0.157213	0.388388	0.376673	0.770094	0.613633	0.4134	2.46613	4.59133	0.808002	1.34559		8.32839	6.52208	15.8577	37.0447	2.12056		2.70052	2.67104	8.33464	4.23201	8.54874
2.89513	1.53417	0.516522	6.25047	11.2983	2.91991	0.698093	0.402416	7.57903	2.8457	1.86374	3.31094		1.67546	4.23432	1.16985	5.94321	6.89994	3.78751	0.982244	1.14109	15.8204	2.97308	2.01889	2.51235		2.45062	4.03155	0.405679	1.16876	1.06531	2.50398	1.2835	0.83595	7.4469	15.613	2.62024	4.49835		11.1229	8.71236	21.0389	48.4165	2.71652		3.40908	3.34041	10.5065	5.5206	11.0106
4.24251	2.26483	0.690748	9.52132	17.3625	4.4484	1.03333	0.590356	11.4543	4.3954	2.95966	5.10892		1.40913	3.09329	0.942399	5.02844	5.97265	3.96126	0.739108	0.51659	13.4082	1.9379	1.55249	2.02116		3.91737	6.06292	0.553772	1.76585	1.62796	4.02241	1.74345	1.13766	12.3443	25.4126	4.02858	7.20264		11.8319	7.72036	21.9457	46.1272	2.31726		3.09689	2.53853	10.3594	4.65362	10.9508
4.75998	2.641	0.839669	10.6118	18.7997	4.9381	1.11793	0.692075	12.4497	5.03309	3.20327	5.50594		1.23679	2.33847	0.801659	4.23506	4.95011	3.99053	0.621936	0.279198	11.6549	1.24549	1.20205	1.61609		4.20348	5.87639	0.607692	1.8573	1.87544	4.45306	2.24307	1.24287	14.2272	28.5763	4.18816	8.07814		10.3263	5.94885	17.1319	38.4414	1.75949		2.31532	1.78947	8.0631	3.49947	10.3304
4.25991	2.43639	0.755893	9.4573	16.2871	4.41362	0.921793	0.642938	10.3963	4.73044	2.72849	4.64087		1.53406	2.75586	0.935504	4.92756	5.5399	5.43823	0.730193	0.46007	14.8123	1.34369	1.24469	1.77645		3.4706	4.15014	0.506787	1.46059	1.6548	3.73527	2.07708	1.04229	13.371	25.5338	3.45192	7.18343		10.8366	6.78881	18.9604	42.7741	2.05304		2.40629	2.07624	7.9272	3.6202	12.5025
3.92988	2.18241	0.622025	8.85601	14.8386	4.23602	0.781759	0.589826	9.01236	4.62317	2.47193	4.00217		1.41529	2.38099	0.745197	4.53748	4.83158	5.38949	0.557109	0.335878	13.6107	1.12479	1.0852	1.51273		3.1289	3.54163	0.475608	1.27671	1.53085	3.24399	1.87256	0.977641	13.4625	25.4951	3.36984	7.06038		10.6079	7.42896	18.0764	41.0785	2.22722		2.04221	2.07066	6.99949	3.30497	13.2053
4.4102	2.3118	0.723764	9.89194	15.829	4.80202	0.884038	0.641069	10.1032	4.9773	2.66539	3.96062		1.61908	2.83517	0.830745	4.96476	4.60681	5.67878	0.677265	0.519758	13.1752	1.45351	1.32167	1.62616		3.36734	4.14669	0.570875	1.36745	1.67943	3.36351	2.29229	1.19138	15.2448	29.5775	3.91372	7.888		10.3984	7.60768	17.0137	38.7751	1.93369		1.78308	1.9093	6.13931	2.9909	13.5153
4.49595	2.33792	0.828147	10.2219	15.7223	4.73804	0.93687	0.635901	10.7819	4.69984	2.6225	3.41847		1.40202	2.49957	0.695608	4.70752	3.66823	5.24044	0.565327	0.401438	10.2512	1.20994	1.24473	1.5632		3.14556	4.02978	0.510915	1.15673	1.59411	3.26361	2.51008	1.23122	16.37	30.5154	3.76837	7.43104		11.313	7.95157	18.0075	41.1621	2.1201		1.97558	1.9779	6.45127	3.09399	16.9447
4.04834	2.13411	0.765542	9.42998	14.242	3.83897	0.827518	0.528462	9.9656	3.95579	2.30614	2.41553		1.36145	2.40833	0.667811	4.66651	3.17397	4.87514	0.550082	0.406212	9.36108	1.13306	1.21686	1.60955		2.67502	3.57604	0.361599	0.884793	1.41637	3.27699	2.31028	1.14633	16.6569	29.5844	3.18806	6.36486		9.96028	7.11129	15.8638	37.0472	2.09971		1.83271	1.77136	6.14391	2.81639	16.6944
4.39045	2.24236	0.766821	9.49235	14.2297	3.45241	0.804611	0.487712	9.81901	4.10547	2.29582	2.00655		1.4681	2.54456	0.69971	4.91084	3.00209	4.62333	0.599411	0.662193	9.97103	1.07797	1.19513	1.59008		2.83473	3.88967	0.384323	1.02853	1.58054	4.00579	2.33163	1.28261	16.7647	30.9887	3.08983	6.65562		10.4666	7.45629	14.9196	39.3457	2.38456		1.96597	1.87985	6.5463	3.16501	19.5035
5.15372	2.51962	0.833465	10.0014	14.8045	3.7155	0.870639	0.510532	10.2395	5.04904	2.46773	1.96046		1.29934	2.31576	0.535071	4.6803	2.28717	3.95691	0.459478	0.524749	8.85907	0.752445	0.947346	1.2465		3.25082	3.97909	0.444014	1.21857	1.79832	4.55689	2.29206	1.39074	15.8469	30.7876	3.1341	7.45911		9.69953	6.33335	13.0002	36.8555	2.50505		1.75468	1.82376	5.95484	3.09086	19.765
5.04969	2.49774	0.764848	9.50142	13.7008	3.73891	0.835962	0.484249	9.7078	5.62861	2.40219	1.5064		1.60365	2.89386	0.75288	5.40854	2.28554	3.88289	0.563512	0.611126	8.50792	0.897884	1.01633	1.24233		3.23122	3.43361	0.4477	1.22251	1.90109	4.28631	1.93806	1.28424	14.6969	27.803	3.04967	7.71912		10.0123	6.40236	13.3569	37.4684	2.66402		1.68016	1.86685	5.64466	3.29121	21.3825
4.6701	2.51433	0.680573	8.96863	12.181	3.53931	0.772147	0.470389	9.10962	5.64637	2.29691	1.03495		1.69476	3.00254	0.821105	5.13886	1.87205	3.35463	0.498512	0.621624	6.37228	0.857195	0.939675	1.15957		2.92419	3.40274	0.589953	1.36212	2.20843	3.8169	1.90529	1.3116	15.0498	26.9499	3.14215	7.95257		9.84893	6.86325	14.1175	38.4315	2.97093		1.57298	2.13943	5.45834	3.57083	22.9066
4.9115	2.85343	0.721525	9.24416	11.4273	3.4085	0.77768	0.509717	9.0584	5.45083	2.32204	0.973634		1.909	3.24819	1.08664	5.18806	1.68407	3.00632	0.478284	0.689969	5.25463	0.949251	0.962397	1.20435		2.69003	3.79886	0.761631	1.49649	2.55728	3.48454	2.24729	1.54832	15.4484	27.1784	3.06743	7.83471		9.32822	6.84419	13.0641	35.5239	2.92081		1.40736	1.93772	4.74385	3.48811	20.916
5.09965	3.10801	0.741423	9.33395	10.1837	3.1851	0.754707	0.496546	8.15266	5.11217	2.22685	0.909299		2.21333	3.27103	1.37974	5.31233	1.6918	2.78438	0.577071	0.936873	4.55283	1.237	1.09092	1.272		2.77092	3.87253	0.706822	1.32784	2.59494	3.25614	2.55243	1.75664	13.93	24.9515	2.63379	6.87055		9.43096	7.44087	13.8624	37.6878	3.25476		1.51135	2.31049	4.90703	4.16658	20.6534
4.84221	3.22632	0.705025	9.2091	8.48724	3.09676	0.711279	0.434783	6.4665	4.8177	2.04023	0.767455		2.07765	2.97094	1.32576	5.03847	1.39354	2.43496	0.464774	0.902245	3.07347	1.24902	1.02807	1.09697		3.1968	4.01903	0.602407	1.18686	2.55046	3.36741	3.06591	1.95749	11.8393	23.0312	2.47754	5.89269		8.16401	6.88007	12.5694	35.2544	3.17416		1.48646	2.30925	4.91328	3.96879	17.3675
4.77157	3.54069	0.74635	9.61694	7.47937	3.33266	0.739912	0.422812	5.4625	4.68354	1.99557	0.8908		2.32392	3.63845	1.21558	5.49243	1.42504	2.51973	0.559356	1.00109	2.86454	1.66974	1.10382	1.17075		3.44999	4.30633	0.667661	1.2927	2.60236	3.56532	3.78044	2.1297	10.7327	23.1663	2.58254	5.18518		8.85498	7.23952	13.4066	37.4414	3.35461		1.63711	2.07378	6.12839	4.07425	16.2281
4.98576	3.88607	0.827126	9.89613	6.50434	3.27851	0.758181	0.443807	4.90653	4.51106	1.96828	1.13183		2.25327	3.68223	1.21305	5.24461	1.26151	2.24468	0.496588	1.05442	2.71731	1.96384	1.00194	1.14503		3.21129	4.23608	0.768792	1.34775	2.52331	3.38244	4.0187	2.07211	9.89558	22.5569	2.38367	4.50183		8.67846	7.03433	12.5815	36.9218	3.24987		1.71032	1.98262	6.64516	3.47588	15.024
5.25257	4.11328	0.861339	9.5828	5.05651	2.71554	0.713441	0.474402	4.07575	4.35291	1.84095	1.32692		2.47072	3.94273	1.20512	5.66842	1.19165	2.18532	0.461615	1.2154	2.44038	2.24182	0.917659	1.13901		3.00154	4.27514	0.806388	1.27378	2.26441	3.12307	3.66569	1.87317	8.5002	20.9043	2.143	4.63892		8.81495	6.51748	12.5466	36.1979	3.16226		1.6018	1.6794	6.30398	2.97708	14.0279
5.76792	4.5539	0.891878	9.48127	4.17316	2.30722	0.720917	0.558129	3.39944	4.29504	1.78314	1.67316		3.11521	4.7705	1.51514	6.33244	1.33975	2.16972	0.599063	1.31945	2.66779	2.74181	1.03639	1.18674		3.22236	4.72969	0.841736	1.21722	1.9518	3.06993	3.20545	1.71293	6.64762	19.531	2.15937	5.61757		10.535	6.81907	13.0907	38.5154	3.12734		1.69363	1.75799	6.21958	2.78916	14.182
6.33889	5.23041	0.922038	9.57459	3.80498	2.25279	0.785488	0.646982	2.86469	4.05035	1.81155	2.00142		3.27341	4.77463	1.80481	6.38377	1.1907	1.94117	0.553429	1.2283	2.40218	2.58737	1.374	1.06085		3.57663	4.91189	0.868925	1.14243	1.66975	2.95899	2.96264	1.5047	4.91433	18.0533	2.02558	5.91847		9.58155	6.66073	12.1165	36.1471	2.90098		1.69691	1.79598	5.09874	2.61652	12.483
6.55981	5.93215	0.962269	9.26807	3.01408	2.22197	0.805975	0.673352	2.15429	3.74745	1.81295	1.97322		3.19592	5.01309	2.23877	6.93895	1.31466	1.84558	0.634533	1.57617	3.0534	2.79739	1.49922	1.11272		3.74921	4.8892	0.87446	1.09351	1.58163	2.80351	3.08177	1.25052	4.14573	17.1816	1.71762	5.33072		9.31146	7.45984	12.0046	37.4997	2.7474		1.95812	2.07064	4.10262	2.85542	12.2216
6.79233	6.89247	1.12814	9.09754	2.23564	2.28836	0.80384	0.70044	1.99451	3.83341	1.85257	1.79924		3.08921	5.1787	2.56859	6.91974	1.27147	1.61445	0.734392	1.94653	3.2386	2.67976	1.53395	0.971403		3.78105	5.23448	0.849086	1.17061	1.63788	2.67623	3.31324	1.1249	4.18016	17.1681	1.61435	5.14009		8.50527	7.28398	10.338	36.4982	2.49281		2.03927	2.37803	3.62491	2.66677	12.7832
7.28511	8.05463	1.39379	9.39574	1.97758	2.51409	0.808086	0.760671	2.64727	3.86256	1.93213	1.71415		3.33723	5.51621	2.41175	7.03428	1.32601	1.48643	0.903038	1.88518	3.39982	2.35119	1.43097	0.894739		3.97927	5.49613	0.731368	1.22446	1.51954	2.33197	3.12495	1.1202	3.87264	15.6574	1.61307	5.63395		8.1062	6.79797	9.24231	36.7409	2.25927		2.02048	2.57195	3.81696	2.3565	12.9549
7.49329	8.64527	1.59231	9.44835	1.68582	2.61119	0.77135	0.779265	3.19023	3.1977	1.93296	1.55514		3.94098	7.36395	2.82947	8.08331	1.58869	1.60058	1.57062	1.59723	3.34721	2.10215	1.37293	0.934509		4.64433	5.44358	0.609424	1.23295	1.24642	2.01542	2.61488	1.14553	3.19322	12.5793	1.56726	6.10638		7.87665	6.72339	9.45874	37.6554	2.26764		2.04781	2.68611	4.09268	2.2103	11.9306
7.30002	8.45806	1.71286	9.26115	1.39745	2.60155	0.742195	0.76193	3.42936	2.37214	1.92238	1.33701		3.63687	6.82302	2.3808	8.83562	1.52503	1.57335	2.30657	1.40217	3.46975	1.78212	1.2803	0.896818		5.53895	5.91026	0.660726	1.48569	1.06971	2.14476	2.25547	1.18597	2.83948	10.3242	1.61751	6.07739		7.42097	6.41411	9.63799	36.2226	2.30851		2.26465	2.35659	4.24722	1.88958	10.7517
7.2112	8.19576	1.79335	9.39993	1.53345	2.62192	0.787049	0.773534	3.78588	2.04794	1.95812	1.2328		3.61039	7.8811	2.98608	9.3828	1.67541	1.61669	2.34106	1.48068	4.35667	1.7946	1.15675	0.873444		6.16023	7.09583	0.825196	2.02064	0.942115	2.32523	2.00971	1.16379	2.54521	8.92162	1.68655	5.53965		7.43118	6.43773	11.0743	37.1078	2.21519		2.24628	2.4304	4.62814	1.76236	9.14783
7.25871	8.17991	1.75121	9.50822	1.59842	2.4265	0.828339	0.78296	3.92019	1.93372	1.89758	1.14794		4.78708	8.16065	3.15656	9.65527	1.76948	1.56852	1.43789	1.14315	4.79055	1.62719	1.05617	0.811753		6.47958	8.35188	0.939262	2.52375	0.828775	2.21434	1.80889	1.04972	2.11575	7.90037	1.68452	5.12034		7.45696	5.91569	11.0322	36.1077	2.22007		2.06629	2.58807	4.47137	1.61295	8.33929
7.22165	8.07733	1.62933	9.26766	1.36234	2.01894	0.821404	0.758093	3.67027	1.78429	1.76842	1.07149		4.82513	9.04235	2.7605	10.1072	1.79924	1.47464	1.23632	1.07515	5.16847	1.30115	1.09504	0.699049		6.59312	9.47326	0.985125	2.80618	0.873174	2.18377	1.8547	0.955913	2.02865	8.0262	1.74399	5.33809		7.11496	5.4561	10.5688	36.4472	2.09012		2.02932	2.24601	4.23949	1.57461	7.66097
7.17901	7.70757	1.59699	9.14226	1.35747	1.80048	0.830612	0.749531	3.53828	1.79932	1.73436	1.18473		4.54284	9.96325	3.57637	10.5327	2.03585	1.52915	1.40502	1.17023	5.4732	1.41934	1.11866	0.778874		6.42604	10.3996	0.951898	2.90746	0.952165	2.27006	1.96168	0.898625	2.06439	8.20625	1.78729	5.65601		6.43599	5.5203	9.95168	37.0627	2.02161		1.88843	1.999	4.23075	1.62868	7.54746
7.06281	7.1503	1.61798	9.12445	1.4737	1.76231	0.846462	0.774567	3.4431	1.89099	1.69587	1.35913		4.83853	10.2033	4.12551	9.77279	1.93877	1.37112	0.789556	1.14415	5.58877	1.35092	0.985758	0.762335		6.30436	10.7155	0.822395	2.93808	0.873784	2.14642	1.87138	0.833006	1.81083	7.24472	1.69962	5.56924		6.40885	5.30308	9.86321	36.1846	2.10502		1.80654	1.96335	4.33808	1.75668	6.96543
6.80867	6.52193	1.5545	8.86378	1.40413	1.65365	0.847267	0.807417	3.11298	1.98216	1.58024	1.3676		5.57304	11.1631	4.75942	9.9689	2.02752	1.31957	0.65239	1.37576	5.42769	1.50196	0.801263	0.80604		6.51162	10.2956	0.699452	2.99353	0.756919	2.02317	1.80098	0.82039	1.70909	6.39954	1.64112	5.3928		6.33186	5.53168	11.3993	37.5353	2.04767		1.91299	1.87841	4.51585	1.94546	7.19806
6.76783	5.98863	1.4389	8.70867	1.56524	1.58391	0.918535	0.848705	3.01319	2.27899	1.62956	1.32998		6.79835	11.0572	5.30507	10.1325	2.06211	1.3221	0.656598	1.53756	5.89862	1.51812	0.758757	0.816986		6.56828	9.51623	0.650839	3.02296	0.680247	2.16535	1.82636	0.841922	1.89178	5.91813	1.61628	5.17009		6.62092	5.31183	13.932	36.8618	1.95953		2.05317	1.82378	5.08834	2.19183	7.13599
6.95096	5.58397	1.3211	8.93649	1.9316	1.61501	1.05982	0.87382	3.35234	2.52668	1.88702	1.34288		7.80795	10.8116	5.90207	10.4425	1.92291	1.21042	0.64542	1.91603	6.42976	1.31769	1.04331	0.841978		6.24721	8.97293	0.671451	2.88549	0.589666	2.36338	1.76889	0.806552	1.93122	4.87427	1.4911	4.66329		7.8039	5.29211	14.256	36.4192	2.22151		1.98354	1.82018	4.90691	2.26612	5.90437
6.8259	5.27696	1.17149	9.18857	1.94189	1.56293	1.15176	0.845661	3.77021	2.29775	2.04187	1.29713		9.1127	11.5994	7.37498	11.5937	2.02883	1.24286	0.761605	2.278	6.64764	1.63126	1.14925	0.928148		6.12829	9.13279	0.835202	2.61425	0.586371	2.46913	1.75615	0.797355	2.02476	4.22181	1.36915	4.10371		7.18399	5.63429	12.3366	37.2019	2.29497		1.87392	1.87843	4.30675	2.1874	5.14799
6.35917	5.29654	1.05526	9.28317	1.82898	1.46303	1.20268	0.803005	4.26796	1.89966	2.00084	1.23944		10.3701	12.2003	8.28486	11.6915	1.95133	1.19012	0.820895	2.43661	5.63579	1.81722	1.10981	0.871647		6.4121	9.65787	1.12445	2.43321	0.687704	2.43397	1.85345	0.877679	2.46565	4.34808	1.29108	3.57128		6.34747	5.70916	10.4641	36.3938	2.2972		1.91539	1.93862	4.0269	2.14516	5.22955
5.99291	5.70748	1.06026	9.20641	1.93663	1.38742	1.29624	0.790667	4.73485	1.74949	1.93511	1.23259		11.3453	13.1953	9.02314	12.0761	2.09663	1.23617	0.931335	2.782	4.82501	2.13404	0.948568	0.902638		6.76289	9.7344	1.32788	2.5135	0.720046	2.12942	1.82455	0.921797	2.93152	3.92411	1.20888	2.94802		6.58934	5.71299	9.39828	37.1967	2.19747		1.92386	1.88614	4.09365	2.15124	5.48191
5.77327	5.99107	1.12991	8.88068	1.86326	1.18114	1.39306	0.789709	4.57196	1.72508	1.87266	1.13908		12.2917	14.5733	10.6102	11.9074	2.15881	1.29869	1.12827	3.49348	4.32432	2.28807	0.789808	0.930905		7.16391	9.40324	1.35788	2.76136	0.694246	1.76646	1.726	0.941874	3.34333	3.351	1.32608	2.59053		6.62818	5.69623	9.52817	36.529	2.20284		1.98062	1.93879	3.87495	1.94408	5.38316
5.54519	5.78205	1.18211	8.74753	1.62752	0.919042	1.45991	0.797946	3.87329	1.83384	1.78552	0.981776		12.9634	15.4272	11.5611	12.196	1.92536	1.34855	1.28706	3.99647	3.69987	2.28261	0.620069	0.941213		7.64747	9.40242	1.31084	2.87848	0.700207	1.67631	1.74967	1.10137	3.93637	3.53522	1.6305	2.54345		7.01854	6.00746	9.51328	36.171	2.35583		2.16232	2.22637	3.58369	1.78887	4.57263
5.32691	5.398	1.19527	9.21318	1.70523	0.853937	1.56576	0.825349	3.33965	2.21414	1.77353	0.939031		14.2409	16.8971	12.8284	12.9544	1.81905	1.64971	1.6341	5.28594	2.92985	2.44075	0.6192	0.998021		8.08022	9.89427	1.24241	2.79503	0.670664	1.73435	1.76499	1.32854	4.58973	3.50311	1.71469	2.30498		7.06349	6.05066	8.63451	36.6388	2.36723		2.53732	2.81117	3.69019	1.64887	4.30476
5.06546	5.2241	1.16642	9.71519	1.83487	0.887391	1.71256	0.833969	3.08016	2.49602	1.87539	0.948242		15.7322	18.3716	14.391	13.6304	1.66426	1.65627	1.62726	5.91578	2.23059	2.2398	0.645899	0.932205		8.59525	10.3989	1.23278	2.83069	0.654479	1.75814	1.73154	1.41785	5.15608	3.14701	1.56901	2.08094		6.83782	5.7706	7.54831	36.6894	2.47196		3.00298	3.3971	2.8206	1.50042	4.57469
4.80903	5.34269	1.17973	9.77011	1.70484	0.860746	1.83791	0.827605	2.96834	2.37854	2.00416	0.907545		17.4128	19.5755	16.3264	14.0076	1.56491	1.65772	1.77605	6.66273	2.28914	2.27462	0.768863	0.939282		9.15273	10.5144	1.39195	3.13734	0.773179	1.83503	1.7793	1.4126	5.67406	3.31326	1.54935	2.36057		6.95175	6.32867	7.09116	37.9824	2.70041		3.51148	4.46405	2.37365	1.56565	4.9778
4.79647	5.73515	1.33701	9.752	1.67974	0.887462	1.97595	0.875442	3.06604	2.18165	2.07779	0.913044		19.8941	20.9611	18.8392	14.0544	1.61979	1.4011	1.91748	7.02716	2.22641	2.5825	1.12647	0.993765		9.40006	10.298	1.64068	3.44377	0.912971	1.95212	1.808	1.54228	6.09638	3.2522	1.68832	2.77267		7.4797	5.84754	6.29865	37.255	2.63649		4.23593	5.50864	2.07994	1.5228	4.57908
4.87389	6.17304	1.5446	9.78787	1.76569	0.966821	2.21879	0.974548	3.0734	2.13505	2.05088	0.949363		21.7818	22.5898	20.2986	14.0935	1.61502	1.1326	2.01924	7.83791	2.16001	2.74063	1.29138	0.958208		9.63955	10.1918	1.89617	3.59061	0.983153	2.05592	1.76243	1.92344	6.42983	2.70336	1.91034	2.92444		8.10422	6.05524	6.62305	36.7603	2.67081		4.9151	6.8514	2.16174	1.29817	4.42613
4.68279	6.30979	1.64902	9.60173	1.6343	1.0113	2.61326	1.06215	2.87904	2.10629	1.96919	0.911135		22.9141	23.445	21.6514	14.4354	1.81573	1.30273	2.5772	9.41583	2.00715	3.30646	1.37532	1.05316		10.495	10.3044	2.34051	3.68595	1.08382	2.23433	1.77535	2.45244	6.61294	2.8255	2.26133	2.92378		9.02911	6.18298	6.63418	36.33	2.93828		5.34693	8.49432	1.89634	1.03317	3.86625
4.3779	6.25312	1.68849	9.38333	1.53664	1.16299	3.1213	1.13235	3.01111	2.06701	1.93893	0.898672		23.1143	24.8374	21.7698	15.1568	1.74193	1.34099	3.21133	11.622	2.03022	3.68083	1.20635	1.12999		11.7408	10.2093	3.08446	3.74894	1.21598	2.44341	1.78513	2.93179	6.43825	3.3041	2.63378	2.69051		9.55051	6.14913	6.7492	35.6268	2.98114		5.30711	9.53482	1.85324	1.01452	3.49766
4.2105	6.50712	1.75378	9.31876	1.62057	1.42195	3.56562	1.19411	3.37494	1.99934	1.92157	0.983968		23.1931	25.457	22.3165	15.8256	1.83019	1.43887	4.998	12.9266	2.07308	4.21616	1.12987	1.30492		12.8479	10.0104	3.89785	3.8673	1.35736	2.60134	1.75257	3.28276	6.11323	3.28507	3.03399	2.31474		10.4609	6.5094	7.27747	35.8718	3.17577		5.64346	10.3276	1.99836	0.992334	3.63666
4.07142	7.35116	1.8408	9.21027	1.54747	1.52864	3.77381	1.23493	3.30285	1.83462	1.82844	1.0547		24.4662	25.8323	24.2312	16.9901	2.12644	1.6539	6.97493	14.2695	1.76602	5.19477	1.00762	1.38411		13.7452	10.3907	4.55992	4.35593	1.60785	2.79794	1.88243	3.54527	5.95778	3.23148	3.6637	2.23089		11.4161	5.9839	7.67805	35.2905	3.33363		5.64134	10.5942	1.88828	0.875622	3.85921
4.08298	8.68325	1.9896	9.21386	1.46073	1.51463	3.86229	1.28789	3.10319	1.75299	1.78062	1.11613		26.4507	26.0934	27.2313	18.2866	2.25623	1.74934	8.43702	14.8956	1.39961	5.77444	0.953992	1.35497		14.3193	11.335	5.09666	5.19185	1.90386	2.99321	2.17892	3.7372	5.86661	3.08626	4.32438	2.30196		12.9188	5.94688	8.42474	35.7858	3.6673		5.99192	11.0288	2.21664	0.845591	4.09305
4.56121	10.1758	2.30539	9.53646	1.67202	1.60781	4.13062	1.38127	3.35173	1.86129	1.89854	1.23268		27.8225	27.4774	30.3892	19.8285	2.51964	2.0916	9.89702	16.2561	1.47714	6.56937	0.998956	1.49137		14.4855	12.3441	5.60533	5.89676	2.06873	3.08272	2.51702	3.94138	6.15104	2.67139	4.69705	2.2304		14.2858	6.41315	9.04942	36.5169	4.19306		5.82775	11.5154	2.01287	0.827399	4.37329
5.26009	11.4454	2.83182	9.7792	1.87437	1.78862	4.68946	1.46517	3.52931	2.01238	2.05463	1.31288		28.9597	30.1746	31.944	20.4596	2.5544	2.29772	12.2067	15.9514	1.4652	6.66944	1.18328	1.55518		14.6687	13.3979	6.1884	6.33618	2.14251	3.24764	3.05876	4.33629	7.4212	3.00435	5.02003	2.33905		14.8633	7.19555	10.2775	37.2737	4.70702		5.49168	11.2362	2.29176	0.880815	4.51527
5.68968	12.3685	3.52864	9.78186	1.97928	2.04962	5.40075	1.49933	3.23452	2.37264	2.12983	1.34779		29.5918	34.0669	32.4072	20.8347	2.83936	2.49872	16.1859	14.5239	2.01775	6.34679	1.37545	1.64614		15.2366	14.4204	6.96922	6.8784	2.23106	3.62425	4.03817	4.89266	9.18977	3.91043	5.53946	2.74751		16.1799	7.85083	12.7804	38.6989	4.86625		5.28728	10.9761	2.69891	1.01389	5.08128
5.79944	13.0605	4.2598	9.9308	2.32612	2.48284	6.00926	1.49281	3.0723	3.13583	2.16325	1.43345		31.8969	37.2834	33.75	22.3028	3.12057	2.77463	23.1817	12.0855	2.24463	6.20615	1.62138	1.76569		16.0925	15.0229	7.91534	7.57152	2.35008	4.06029	5.63595	5.3304	10.6929	4.28533	6.01885	3.20547		17.3522	8.26623	14.6808	40.3834	4.52386		4.90889	10.1096	3.05402	1.0424	5.39605
5.78498	13.5845	4.90836	10.2318	2.7099	2.90757	6.22819	1.4461	3.4277	3.80274	2.17305	1.49342		32.4918	37.1563	32.979	23.1656	3.10965	2.74625	28.3398	9.70278	2.0839	6.10332	1.70661	1.79574		16.9358	15.306	8.78106	7.95854	2.531	4.45365	7.91243	5.48327	12.2085	4.81195	6.3281	3.84023		18.3674	9.00565	15.9571	40.6894	4.61231		4.86307	10.1576	3.72568	1.00852	5.56716
5.93367	14.1257	5.63933	10.5207	2.86615	3.15554	6.01061	1.39391	4.08482	4.01126	2.18498	1.48746		33.0128	36.7574	33.1762	25.2532	3.40593	3.1518	33.3718	9.07182	2.57594	6.98192	2.34101	1.94353		17.3079	15.6074	9.3596	7.88085	2.68814	4.744	10.317	5.37548	13.7477	5.92662	6.64055	4.61831		17.6424	9.35601	18.0159	41.3072	4.69165		4.74087	9.08025	4.83171	0.911721	6.30423
6.58232	14.9365	6.67332	10.949	3.13765	3.43635	5.73297	1.41069	4.76869	4.34999	2.25801	1.57652		32.2123	35.2121	30.715	25.8394	3.39963	3.26692	35.1553	8.78233	2.17481	7.36499	2.72867	2.02318		17.1806	15.9653	9.63567	7.76965	2.6588	4.817	12.2608	5.02004	14.6174	6.71744	7.0526	5.20096		17.0573	9.71343	19.6085	43.1736	4.91766		4.21241	8.21579	5.47741	0.854665	6.36497
7.5528	15.6225	7.72753	11.225	3.52782	3.86978	5.76435	1.49136	5.0286	5.32482	2.28675	1.75698		32.6199	35.1797	30.5318	26.293	3.44388	3.47082	36.2073	8.39712	1.95137	8.15942	2.82598	2.05086		17.5052	16.5364	9.63981	7.94023	2.54174	4.80248	14.2862	4.47005	15.0496	7.95768	7.5655	5.93955		16.7055	9.64889	21.7483	47.3888	4.99927		3.92558	7.2272	6.40588	0.989263	6.69672
8.26967	15.4201	8.24029	10.861	3.67987	4.2829	5.97774	1.57803	4.75811	6.64893	2.14969	1.9062		31.3424	35.9685	29.7188	26.6643	3.7494	3.81266	36.5053	7.41036	1.88012	9.23646	2.63801	2.13704		18.8768	17.2507	9.39905	8.16137	2.49252	4.94415	17.039	3.94423	15.7248	10.6381	8.07236	7.24753		14.6936	8.88403	22.671	48.0984	4.69298		3.32122	6.10503	7.50991	1.15534	6.22987
8.71632	14.4148	8.11745	10.3622	3.85546	4.59333	5.99042	1.65861	4.6986	7.94351	1.98367	2.12032		30.4604	35.6123	28.0679	26.2875	3.74239	3.776	33.9389	6.02636	1.74499	9.61457	2.41341	1.87119		20.4575	17.3477	9.11364	8.10889	2.41392	5.2565	19.5483	3.67433	16.3622	13.1867	8.32604	8.53532		13.0285	8.91903	26.0052	49.4832	4.81547		2.99105	5.38882	8.36537	1.6302	7.37406
9.32496	13.3395	7.73334	10.4573	4.26509	4.76385	5.68293	1.69179	5.11956	8.95793	1.91011	2.40618		30.4006	37.8234	26.2519	27.9321	4.16483	4.19774	32.6267	5.21643	2.12099	10.4344	2.50414	1.80311		21.3138	16.6128	9.06488	7.79314	2.29357	5.69451	20.2601	3.6742	16.6177	14.585	8.23533	9.16326		11.2749	8.54412	28.8054	48.2067	4.48805		2.93075	4.5687	8.91844	2.1556	9.60842
10.1002	12.4446	7.40805	10.9148	4.52444	4.74894	5.23388	1.61364	5.33931	9.44882	1.83746	2.5385		31.3419	38.936	24.9293	28.2198	4.10698	4.17014	28.7182	4.36616	2.24387	10.0506	2.43741	1.47822		21.3897	15.7553	9.23068	7.43937	2.30343	6.11408	19.0362	3.77615	16.6403	15.4837	7.84575	9.20915		10.3828	8.29308	33.4662	49.8244	4.01034		2.96221	4.17902	9.91308	2.65542	11.2948
10.6736	11.6429	7.24459	11.3169	4.73759	4.77507	4.82618	1.49208	5.24077	9.67652	1.78867	2.58606		32.3714	40.9726	25.0256	29.0043	4.11575	4.30489	24.8202	3.62716	2.4683	10.2188	2.33788	1.36403		20.7694	14.8378	9.29887	7.21601	2.41794	6.13836	16.9962	3.91949	16.2553	15.492	7.16564	9.14871		9.442	8.29533	38.2514	52.704	4.15682		3.17717	4.05169	12.3841	3.62555	13.9283
10.7831	10.9631	7.14655	11.5502	5.27373	4.97557	4.50458	1.42793	5.27205	10.1195	1.88477	2.79025		31.1067	40.5515	24.6454	28.6941	4.22415	4.44838	17.9488	2.96057	3.19886	10.3999	2.37734	1.60068		19.5357	13.3655	9.05918	6.99162	2.4983	5.77214	15.1341	4.1862	15.3196	14.7035	6.41798	9.80849		10.6855	8.35145	42.8747	53.1943	4.07268		3.31307	3.57691	14.0664	4.3289	15.6102
10.4739	10.1343	6.86679	11.3161	5.68524	5.03067	4.23906	1.37178	5.41234	10.5259	2.00473	2.96869		29.9032	37.9979	23.7972	27.3097	4.09128	4.29852	12.8666	2.53874	3.41937	10.0031	2.46074	1.8054		18.0842	11.8828	8.51234	6.40465	2.53853	5.56501	13.5519	4.42192	14.1152	14.6568	5.84856	11.3503		16.735	9.2089	49.5895	54.7117	4.59241		3.60285	3.34243	16.5193	5.3488	17.957
10.2745	8.84516	6.31749	10.7093	5.66221	4.8883	3.99395	1.27736	5.86559	10.3916	2.01477	2.85394		29.8142	35.0817	23.2925	26.2525	4.24372	4.43652	9.04085	2.72659	3.87355	9.65783	2.33942	2.33164		16.6375	11.4442	7.78255	5.48957	2.5413	5.69863	11.7853	4.26637	12.8368	14.9062	5.24571	12.3148		21.4515	9.85075	51.0697	51.1498	5.2		3.92423	3.02411	16.0464	5.19624	19.0123
10.659	7.49936	5.67033	10.4661	5.67792	4.99423	3.7102	1.22382	7.01123	9.92724	2.0614	2.57597		27.6248	31.1426	21.5096	24.597	3.98266	4.12295	6.21779	3.74017	3.95825	8.95135	2.07041	2.46159		15.0993	12.0199	7.07568	4.78867	2.5347	5.75194	9.7881	3.75967	11.9984	13.9868	4.48064	11.7377		25.854	11.068	52.7597	49.9193	6.17216		4.12194	2.89899	16.3514	4.80075	21.786
11.1847	6.52265	5.04016	10.6736	5.71472	5.37322	3.33233	1.23383	7.93472	9.5874	2.23827	2.27812		25.3726	30.31	20.0385	23.4341	3.64735	3.84565	4.19238	4.72534	4.3689	8.33598	1.83344	2.60225		13.4375	12.7407	6.43885	4.46617	2.58242	5.40462	8.0469	3.33276	12.2248	12.5968	3.9893	10.8246		25.3621	11.7593	53.0407	46.4818	8.02237		4.0755	2.59767	15.3996	4.52136	21.6909
11.1941	5.54853	4.45496	10.7112	5.42625	5.59848	2.91969	1.25352	7.57684	9.38059	2.40292	1.95467		21.0809	27.4508	17.4857	21.0846	3.24153	3.64673	2.5528	5.36349	4.87187	7.77687	1.94411	2.94962		11.6935	13.0599	5.72072	4.16316	2.57714	4.77098	6.701	3.14095	12.7575	11.3628	4.02542	10.6724		22.5566	12.3098	47.8165	43.1711	9.07442		3.81731	2.37235	14.2556	4.23624	20.7963
10.9479	4.34183	4.04492	10.4605	5.27583	5.58411	2.59738	1.30524	6.72426	9.03151	2.46576	1.74636		17.2139	24.1319	15.539	17.646	2.7525	3.36172	2.20113	5.3279	4.48108	6.6932	1.7719	2.9801		10.0929	13.099	5.02807	3.84999	2.48528	4.3528	5.54244	3.02886	12.3921	9.74554	4.26971	10.6239		19.3683	13.2977	43.2024	42.4262	10.3925		3.519	2.5497	11.8911	4.75223	19.3307
10.9358	3.42269	3.83634	10.1349	5.53823	5.43161	2.38005	1.39792	6.43813	8.18691	2.44143	1.72269		15.0825	19.1458	14.0156	14.1117	2.57757	3.19582	1.94208	5.79699	3.9098	6.50701	1.75542	3.43835		8.93704	13.2019	4.6376	3.68105	2.54737	4.60868	4.61084	2.95178	11.4829	8.36513	4.37499	9.84817		14.894	12.9594	35.566	39.256	9.43381		3.16154	2.38071	9.65001	4.47999	16.5548
11.0574	3.05987	3.63435	9.8492	5.58004	5.12991	2.21718	1.46289	6.37941	6.76519	2.33222	1.72385		12.6446	14.5671	12.9365	11.3233	2.48623	2.87914	1.53787	6.20284	3.31126	6.58102	1.58231	3.40839		7.93481	13.4075	4.35058	3.39891	2.73436	5.19072	3.95063	2.90989	10.7822	7.86535	4.21599	8.5063		11.1267	13.9506	30.9669	39.1349	9.20577		3.05344	2.68122	8.74764	4.38996	15.4087
11.1927	2.85349	3.36318	9.99298	5.24177	4.90593	2.11482	1.53916	6.13679	5.3323	2.1899	1.75301		11.6538	11.8462	11.9897	9.75481	2.15963	2.48577	1.27497	7.35346	3.07374	7.55578	1.70906	3.51588		6.69382	13.5637	3.82537	2.97992	2.70827	5.3123	3.46125	2.82881	10.068	7.75507	3.91032	7.34874		8.53265	14.3573	25.1689	37.1171	7.82545		2.70793	2.8395	7.58115	3.87955	13.6406
11.2621	2.57143	3.11074	10.5849	5.07014	4.9388	2.02896	1.74132	5.78461	4.40438	2.04811	1.89773		9.93265	10.6249	10.2906	8.3731	2.0137	2.3345	1.15023	8.75437	3.25639	8.13073	1.96451	3.67922		5.72482	13.5807	3.34606	2.86274	2.51155	4.90306	3.1716	2.73992	9.13544	8.05672	3.71919	6.81882		7.29058	14.0535	22.6086	36.2691	7.06662		2.40126	3.20592	7.51938	3.51436	12.2326
10.8306	2.37846	2.83254	10.808	5.29893	4.8907	1.85709	2.03218	5.09171	3.76247	1.86675	1.98942		8.15946	9.80403	8.71491	7.145	1.67851	2.03335	1.31605	9.35232	2.71853	8.244	1.7627	3.39747		5.48883	13.1148	3.31109	2.90811	2.39897	4.40542	2.93259	2.72802	8.00723	8.4413	3.53139	6.23342		7.01603	14.0102	22.0681	37.5958	6.41295		2.31673	3.24408	7.26761	3.33943	10.6136
9.926	2.33249	2.43133	10.4186	5.98015	4.55993	1.63766	2.28771	4.12788	3.15528	1.73546	1.92615		6.33071	8.84401	7.82448	6.88409	1.69143	2.05921	2.30617	8.13497	2.43032	8.1705	1.59896	3.17836		5.45476	11.8345	3.5014	2.62061	2.29323	3.96794	2.49219	2.79339	6.61035	8.18678	3.07494	4.95978		6.41931	12.3775	18.5725	35.7749	5.5177		2.21776	2.67939	6.13522	3.01465	8.53059
9.33152	2.29793	1.94908	10.0206	7.00137	4.26611	1.46032	2.43585	3.39542	2.69367	1.77175	1.81861		5.69607	8.75128	6.39211	6.34657	1.69293	2.06387	3.80161	6.72308	2.06216	7.56615	1.21661	2.738		5.26152	10.2098	3.55549	2.29282	2.10245	3.61675	2.13124	2.93656	5.51475	8.62769	2.64312	4.02614		6.61136	12.7692	15.141	38.4492	4.78798		2.21074	2.59346	6.73232	2.91023	7.96864
9.27743	2.165	1.45804	9.64287	7.8818	4.21481	1.26217	2.39719	2.78766	2.24834	1.82645	1.62845		4.94014	9.30103	5.82678	6.21546	1.685	2.06383	5.63961	5.96091	1.68849	7.63471	1.10797	2.50522		5.14761	8.93103	3.42044	2.38581	1.89763	3.35213	2.09581	3.1537	5.16686	10.4174	2.5229	4.24294		5.6093	11.2296	10.8675	35.955	4.30189		2.03294	2.71936	5.92062	2.37105	6.91284
9.24391	1.96023	1.04189	9.10056	8.87291	4.4227	1.03739	2.16161	2.26645	1.6931	1.75717	1.37225		3.33439	9.40134	4.8037	5.93538	2.04476	3.34713	6.84938	5.0262	1.76959	7.83326	1.34081	2.46894		4.95813	8.04936	3.11094	2.62504	1.61872	3.01353	2.03069	3.46277	4.78933	11.2392	2.4051	4.50883		5.19645	10.0013	8.58562	35.9707	4.03356		2.24765	3.26451	5.41494	2.08523	6.58714
9.10157	1.83603	0.818696	8.8222	10.6746	4.9759	0.961985	1.90211	2.40428	1.42507	1.68504	1.33534		3.02897	9.44328	4.23312	5.96983	2.13065	4.06909	7.42672	4.37771	1.76439	7.89367	1.2871	2.46747		4.45444	7.56097	2.72818	2.76093	1.30472	2.76702	1.90427	3.97177	4.04721	10.793	2.2401	4.21544		5.3573	8.09378	7.20757	36.7634	4.20717		2.56775	4.10276	4.77056	1.6845	6.12486
9.13491	1.85197	0.741842	8.73579	12.491	5.67151	1.05735	1.76135	2.83826	1.64851	1.63409	1.51613		2.47863	8.97155	3.65128	5.79561	2.58003	6.31118	6.85611	3.46878	2.26544	7.52043	1.25675	2.84027		3.92596	7.56033	2.45842	2.90325	1.18195	2.9305	2.0663	4.53769	3.73561	10.9459	2.30142	4.25188		5.11305	6.46164	6.19081	34.9483	4.32114		2.57062	4.18927	4.16178	1.28372	5.78418
9.54465	1.88617	0.667897	8.32506	13.2189	6.24894	1.1454	1.72241	2.66747	2.02745	1.49344	1.65485		2.07768	8.5799	3.00714	5.30305	2.90994	8.1551	5.50897	2.75091	2.29005	6.85876	1.35591	2.75471		3.49554	7.65917	2.21858	2.90377	1.20267	3.16753	2.31799	4.72551	3.92644	10.8279	2.31347	4.77247		6.00794	6.40116	6.01766	37.6925	5.4863		3.10603	4.69375	3.85896	1.04953	6.26834
10.4451	1.88362	0.633902	8.05399	13.5713	6.9851	1.19386	1.81165	2.3398	2.3905	1.38425	1.88547		1.75648	7.54541	2.35349	5.07313	3.20155	10.1856	4.49039	2.47373	1.96321	7.29839	1.6382	2.6662		3.09879	7.64671	1.89924	2.70309	1.22218	3.04231	2.50738	4.5377	4.20895	10.0759	2.04753	5.29714		5.6349	5.83034	5.78317	35.3897	5.64788		3.33897	4.63227	3.14263	0.910865	5.97189
11.3475	1.86313	0.674812	8.34989	13.9912	8.0377	1.26245	2.09717	2.34848	2.7024	1.4131	2.35562		1.09133	6.66383	1.24721	4.85191	3.90407	12.4317	3.05293	2.59583	2.74132	7.55104	1.85577	3.00055		3.02349	7.79338	1.77147	2.65531	1.34518	2.74716	3.00124	4.4256	4.87881	11.0859	1.87726	5.91729		6.7161	6.24968	7.34311	38.2983	6.65089		4.20049	5.76378	3.89896	1.11059	6.57364
11.2541	1.76198	0.656427	8.51838	13.3661	9.02617	1.29396	2.49804	2.04715	2.81996	1.40341	2.74404		1.15327	6.29473	1.09779	4.64706	4.07026	13.114	2.26498	2.83982	3.14928	7.30053	1.741	3.10704		3.2573	7.78727	1.98875	2.78489	1.53788	2.46904	3.69669	4.46209	5.86226	13.0534	1.82541	6.32285		5.82288	6.02126	9.00806	37.2051	6.85919		4.54885	6.66414	3.84859	1.26963	7.38466
10.1991	1.64332	0.597039	8.42249	11.8432	9.90827	1.29856	2.87077	1.6587	2.99841	1.33769	2.97525		0.977063	6.67359	0.899028	5.07725	4.54893	14.2105	1.59067	2.96729	3.87745	6.90133	1.58531	3.53006		3.29601	7.15928	2.22993	2.79456	1.64827	2.26973	4.29381	4.46115	6.68184	13.5204	1.63999	6.18215		4.95866	6.03066	8.91262	36.0904	6.83204		4.49955	6.92779	3.95563	1.36483	7.65218
9.22039	1.68014	0.64042	8.64876	10.7483	10.7758	1.3757	3.10861	1.99933	3.49499	1.39179	3.39281		0.801432	6.40841	0.7235	4.92621	4.56638	13.094	1.31953	3.12041	4.18849	6.09247	1.29791	3.45964		3.03374	6.33065	2.1982	2.66016	1.80077	2.47414	5.04075	4.50444	7.55378	13.842	1.57837	6.30397		5.54138	6.16159	9.76267	39.3113	6.81217		5.00261	8.72019	4.54144	1.74393	7.7618
8.67101	1.77774	0.704058	8.84881	9.79995	10.9993	1.45906	3.08236	2.37082	3.82188	1.45996	3.96712		0.947886	6.25746	0.804534	4.83762	4.46744	12.5845	1.6088	2.97102	3.70438	5.34445	1.08889	3.49899		2.66806	5.60399	1.88062	2.32456	2.0334	2.97668	5.75818	4.57429	8.2707	14.2304	1.64798	7.03024		6.51396	5.92633	8.08995	35.4198	5.73657		4.51715	8.62495	3.91246	1.83425	7.35165
8.40138	1.7897	0.734063	8.78992	8.50382	10.2626	1.46838	2.81844	2.45266	3.76633	1.4252	4.45694		0.883478	5.41653	0.655884	4.7766	4.6045	11.6168	1.15331	2.57244	4.0344	4.72092	1.08011	3.22632		2.3088	4.77995	1.45479	1.71175	2.22673	3.27542	6.0251	4.51825	8.05788	12.5517	1.45443	7.90758		6.14554	6.04281	7.98975	38.2471	5.77226		4.92868	10.0019	4.26282	2.64961	8.74009
8.53625	1.84604	0.918088	9.16119	7.6225	9.23014	1.50112	2.61166	3.5007	3.93488	1.48204	4.848		0.941485	4.68151	0.698429	4.57644	4.16094	10.4156	0.878098	2.22501	3.80244	4.4631	1.13378	2.88505		2.25369	4.23944	1.24996	1.20627	2.55719	3.54257	6.47042	4.51217	7.34414	10.8972	1.28241	9.34067		5.78865	5.20911	6.27366	35.9208	4.99962		4.5714	9.5002	4.77043	2.89369	7.892
8.59903	1.95497	1.23268	9.49802	6.78094	8.11582	1.55844	2.63692	5.19601	4.31622	1.62749	4.88849		1.00722	4.81969	0.702131	4.83594	4.08963	10.1648	0.755686	2.4642	4.49045	4.60181	1.17113	2.52847		2.50462	4.18815	1.2958	1.00212	2.98425	4.01832	7.38188	4.56543	6.73881	11.2051	1.44207	11.024		6.18399	5.36908	5.11094	35.772	4.81989		4.42249	9.33849	5.50187	3.09643	7.30729
7.98561	1.9955	1.48853	8.96045	5.33034	6.73257	1.54889	2.74288	6.19296	4.35335	1.6604	4.37346		0.926473	4.50223	0.636081	4.78051	3.93763	8.52182	0.785551	2.60989	5.28588	4.53178	1.16668	2.48213		2.58752	4.04315	1.17813	0.795288	3.03005	4.26555	7.7268	4.27344	5.91138	10.6683	1.5279	11.2096		5.50425	5.59393	4.50154	37.1425	5.25158		4.26016	9.60555	6.24773	3.86186	6.59104
7.43965	2.19372	1.8093	8.7684	4.97705	5.79623	1.5816	2.75312	7.45641	4.37793	1.73545	3.82462		1.05367	4.28757	0.759435	4.82463	3.82978	7.38563	1.05148	2.98344	5.62098	4.86217	1.01167	2.64602		2.66041	4.01196	0.872165	0.710059	2.82283	4.25667	7.2702	3.724	5.39141	9.91768	1.64781	10.0975		4.46264	4.89698	3.71737	33.9464	5.05815		3.59452	8.62853	5.93522	3.88762	5.3332
7.41263	2.61026	2.23687	9.52171	6.20095	5.63005	1.67711	2.56304	9.40118	4.69232	1.9288	3.47874		1.02731	4.2314	0.711661	4.91524	4.41252	6.35372	1.08077	3.61065	6.96209	5.15708	1.54721	3.00374		3.08803	4.55405	0.809048	0.940886	2.83037	4.24986	6.5237	3.32201	5.65547	11.6601	2.16343	9.23463		4.44166	4.89056	4.08646	37.9762	4.94907		3.60027	9.14699	7.07791	5.10947	6.64632
6.84298	2.79399	2.45318	9.4731	6.51469	5.23067	1.58664	2.10652	9.80575	4.71257	1.89563	2.81549		1.05151	4.07076	0.750551	4.78336	4.39328	5.48269	1.08219	4.02533	6.957	5.13608	1.79991	2.90634		3.27695	4.76661	0.929918	0.982435	2.77193	3.82206	5.13464	2.90129	5.30484	12.7263	2.44668	8.20218		4.06136	4.19339	4.14947	35.0159	4.10641		3.10559	7.71926	7.00906	5.03966	7.11035
5.9508	2.83899	2.52638	8.93216	6.3805	4.62916	1.38557	1.60047	9.18791	4.71646	1.75857	2.19964		1.17386	4.26781	0.802827	5.05301	5.02264	4.70928	1.18082	4.06157	8.44527	5.01684	2.47573	2.86517		3.05475	4.45835	0.932239	0.885049	2.55994	3.24087	3.81721	2.46011	4.44943	13.274	2.42442	7.15468		4.53943	4.29815	5.06672	37.2612	4.11339		3.19739	7.34229	8.0783	5.66662	8.19766
6.22811	3.23368	2.73622	9.94837	8.62974	4.89086	1.40911	1.34978	10.4532	5.45913	1.99566	2.58096		1.21383	4.134	0.822578	5.24505	5.43523	4.03015	1.30177	3.69666	11.1228	4.9477	3.10223	2.961		3.2423	4.84891	0.985863	1.42087	2.75228	3.55667	4.32959	2.47057	5.288	18.8796	3.05329	7.77467		5.20472	4.54594	7.21778	37.7927	3.86613		3.12989	6.20522	8.43956	6.10693	8.76501
6.35522	3.25006	2.5222	10.2716	10.507	4.93805	1.38531	1.14981	11.2283	5.55193	2.11795	3.099		1.31107	3.49765	0.89825	4.96281	4.94181	3.36628	1.35167	3.25368	11.7749	4.59867	3.38389	2.81593		3.34142	5.08109	1.04753	1.99386	2.80324	3.85007	5.12826	2.45313	6.47356	23.1081	3.55022	8.10687		5.26208	4.70599	8.56537	36.3365	3.36346		2.95019	4.86426	8.55809	5.92309	8.92221
3.80066	1.87962	1.32148	6.28843	7.03237	2.89975	0.808982	0.627937	7.03324	3.3097	1.29281	2.13558		1.45689	4.34277	1.09987	5.72851	5.88107	3.35649	1.54339	3.14046	14.0259	4.59248	4.10867	3.21704		2.00968	3.10921	0.64358	1.30415	1.61864	2.31199	3.16327	1.48007	4.47679	14.3318	2.18719	4.67601		6.47026	5.64182	12.3186	41.5589	3.24358		3.46495	4.70782	9.0273	6.45263	9.98504
[truncated: 61 more columns]
